# Supplementary material for: Clinical characteristics and primary management of patients diagnosed with prostate cancer between 2015 and 2019 at the Uganda Cancer Institute
Source: PLoS One. 2020 Oct 30;15(10):e0236458. doi: 10.1371/journal.pone.0236458 (PMC7598473; doi:10.1371/journal.pone.0236458)
Supplement: S1 File — (XLSX) [file pone.0236458.s001.xlsx]

## Sheet: Clinical characteristics
Study ID	Age on enrollment	Family history of Pca	Relationship	Region of origin	Gleason score	Histological grade	Baseline PSA	TNM stage (T)	TNM staging (N)	TNM staging (M)	Metastatic -site 1	Metastatic-site 2	HIV status	Erectile dysfunction	Diabetes	Hypertension	Heart disease	History of UTIs	H/o Chronic Prostatitis	H/O Un-known infxns	h/o infections 1	h/o infections 2	h/o infections 3	Vital status	Year of diagnosis
1	59	No	Un-known	cENTRAL	Un-known	Un-known	542	Un-known	No	Yes	SPINAL CORD COMPRESSION	Un-known	Negative	Un-known	No	No	Un-known	Un-known	Un-known	Yes	LOWER BACK PAIN	POOR URINE STREAM	URINE FREQUENCY	Alive	2016
2	70	No	Un-known	cENTRAL	4+3	III	149	Un-known	No	Un-known	Un-known	Un-known	Negative	No	No	No	No	No	No	Yes	FREQUENT MICTURITION	URINARY INCONTINENCE	Un-known	Alive	2015
3	63	Un-known	Un-known	cENTRAL	Un-known	Un-known	2000	Un-known	Yes	Yes	SPINAL CORD COMPRESION	Un-known	Un-known	No	Un-known	Un-known	Un-known	Un-known	Un-known	Un-known	Un-known	Un-known	Un-known	Alive	2015
4	75	Un-known	Un-known	eASTERN	4+3	III	0	Un-known	Yes	Un-known	Un-known	Un-known	Negative	No	No	Un-known	Un-known	Yes	Yes	Un-known	Un-known	Un-known	Un-known	Alive	2015
5	67	No	Un-known	cENTRAL	4+4	IV	89	Un-known	No	Yes	LUNG	BONE	Negative	Un-known	No	No	Un-known	No	No	Yes	PAIN IN THE SACRAL AUn-known HIP JOINT	WEAK URINE STREAM	INCREASED MICTURATION FREQUENCY	Alive	2018
6	72	Un-known	Un-known	cENTRAL	3+4	II	73	T4	Un-known	Yes	BONE-LUMBER SCLEROSIS	Un-known	Negative	No	No	No	No	No	No	Yes	LOWER BACK PAIN	URINE FREQUENCY ASSOCIATED WITH DYSURIA	ON AUn-known OFF CONSTIPATION	Alive	2017
7	85	Un-known	Un-known	cENTRAL	Un-known	Un-known	46	Un-known	Un-known	Un-known	Un-known	Un-known	Negative	No	No	Yes	Un-known	No	Un-known	Yes	CONSTIPATION	BLATERAL LOWER LIMB PAIN	OEDEMA	Alive	2017
8	69	No	Un-known	wESTERN	5+5	V	33	T4	Un-known	Yes	BONE	Un-known	Negative	Un-known	Yes	No	No	No	No	Yes	INCREASED URINARY FREQUENCY	CONSTIPATION	LOWER BACKACHE	Alive	2017
9	59	Yes	Uncle/Cousin	wESTERN	4+4	IV	1684	Un-known	Yes	No	Un-known	Un-known	Positive	No	No	No	No	No	No	Yes	HESTANCY AUn-known FREQUENCY OF MICTURATION	ABDOMINAL PAIN	Un-known	Alive	2017
10	70	No	Un-known	wESTERN	4+4	IV	50	T4	Yes	Yes	BONE	Un-known	Negative	No	No	No	No	No	No	Yes	URINE FREQUENCY	LOWER LIMB PAIN	EDEMA OF RIGHT LEG	Alive	2017
11	63	Yes	Un-known	cENTRAL	4+3	III	4	T4	Yes	Yes	BONE	Un-known	Negative	No	No	No	No	Yes	No	Yes	PAIN IN THE SACRAL REGION	DRIBBLING OF URINE ON AUn-known OFF WITH INCOMPLETE URINE EMPTYING	LUT -LONG STAUn-knownING	Alive	2017
12	70	No	Un-known	wESTERN	Un-known	Un-known	Un-known	Un-known	Un-known	Yes	ABDOMEN(LIVER)	Un-known	Negative	No	No	No	No	No	No	Yes	ABDOMINAL DISTENTION	CONSTIPATION	ABDOMINAL PAIN	Alive	2019
13	80	No	Un-known	wESTERN	Un-known	Un-known	114	Un-known	Un-known	Un-known	Un-known	Un-known	Positive	Un-known	No	No	No	No	No	Yes	URINE OBSTRUCTION	Un-known	Un-known	Alive	2017
14	62	Yes	Un-known	cENTRAL	5+5	V	604	Un-known	No	Yes	BONE	Un-known	Negative	No	No	No	No	No	Yes	Yes	BURNING SENSATION ON PASSING URINE	URINE FREQUENCY	PROFUSE SWEATING BOTH DAY AUn-known NIGHT FOR SIX MONTHS	Alive	2017
15	71	No	Un-known	wESTERN	4+4	IV	100	T4	Un-known	Yes	NO DATA	Un-known	Unknown	No	No	No	No	No	No	Yes	INABILITY TO PASS URINE	PASSING OF STOOL WITH RED BLOOD STAINS	ABDOMINAL DISTENTION	Alive	2017
16	72	No	Un-known	wESTERN	4+3	III	Un-known	Un-known	No	Yes	BONES	Un-known	Negative	No	No	No	No	Yes	Yes	Yes	SHARP PAIN IN THE URETHRA	NUMBNESS IN THE LEFT LEG	CONSTIPATION	Alive	2017
17	70	No	Un-known	cENTRAL	5+4	V	100	Un-known	No	No	Un-known	Un-known	Negative	No	Yes	No	No	No	No	Yes	FREQUENT MICTURATION	PROGRESSIVE URINARY HESITANCY	BACKACHE	Alive	2017
18	58	Yes	Father	cENTRAL	5+5	V	1	Un-known	No	Un-known	Un-known	Un-known	Negative	No	No	Yes	No	Un-known	No	Yes	CONSTIPATION	POOR URINE STREAM	UMBLICAL TUMOR	Alive	2017
19	75	Yes	Un-known	wESTERN	4+4	IV	Un-known	T4	Yes	Yes	BONE	Un-known	Negative	No	No	No	No	Yes	No	Yes	LOWER BACK PAIN	Un-known	Un-known	Alive	2017
20	70	Yes	Un-known	wESTERN	5+4	V	72	Un-known	Un-known	Un-known	Un-known	Un-known	Negative	No	No	No	No	No	Yes	Yes	LOWER BACKACHE	LOWER LIMB SWELLING	SWELLING OF GENITAL AREA	Alive	2019
21	66	No	Un-known	cENTRAL	4+4	IV	91	TX	No	Yes	BONE	Un-known	Negative	No	No	No	No	Yes	Yes	No	Un-known	Un-known	Un-known	Alive	2019
22	77	No	Un-known	eASTERN	Un-known	Un-known	4627	Un-known	Un-known	Un-known	Un-known	Un-known	Unknown	Un-known	No	Un-known	Un-known	Un-known	Un-known	Un-known	Un-known	Un-known	Un-known	Alive	2015
23	58	Yes	Un-known	cENTRAL	3+4	II	17	Un-known	Un-known	Un-known	Un-known	Un-known	Negative	No	No	No	No	No	Yes	No	Un-known	Un-known	Un-known	Alive	2019
24	55	No	Un-known	wESTERN	4+4	IV	52	Un-known	Un-known	Yes	NO DATA	Un-known	Negative	No	No	No	No	Un-known	No	Yes	CONSTPATION	DIFFICULT IN PASSING URINE	Un-known	Alive	2019
25	88	No	Un-known	nORTHERN	5+4	Un-known	100	T4	Un-known	Yes	Un-known	Un-known	Negative	Un-known	Un-known	Un-known	Un-known	Un-known	Un-known	Un-known	Un-known	Un-known	Un-known	Alive	2016
26	70	No	Un-known	eASTERN	Un-known	Un-known	1568	Un-known	Un-known	Un-known	Un-known	Un-known	Negative	No	No	No	No	Yes	Yes	Yes	LEFT PELVIC PAIN RADIATING TO LOWER LIMB	BONE PAINS	BURNING SENSATION	Alive	2018
27	68	No	Un-known	eASTERN	Un-known	Un-known	2903	T2	Yes	Yes	Un-known	Un-known	Negative	Un-known	No	No	No	Un-known	Un-known	Un-known	Un-known	Un-known	Un-known	Alive	2016
28	59	Yes	Uncle/Cousin	cENTRAL	4+4	Un-known	100	T4	Un-known	Yes	Un-known	Un-known	Negative	Un-known	No	Yes	Un-known	Un-known	Un-known	Un-known	Un-known	Un-known	Un-known	Alive	2016
29	65	No	Un-known	cENTRAL	3+4	II	100	T4	No	Yes	BONE	Un-known	Negative	No	No	No	No	Yes	No	No	Un-known	Un-known	Un-known	Alive	2018
30	75	No	Un-known	cENTRAL	4+3	I	1626	TX	No	Yes	BONES	Un-known	Unknown	No	No	No	No	No	No	Yes	DIFFICULTY IN PASSING URINE	FREQUENCY IN PASSING URINE	Un-known	Alive	2017
31	74	No	Un-known	wESTERN	4+3	Un-known	0.8	Un-known	Un-known	Un-known	Un-known	Un-known	Negative	Un-known	Yes	Yes	No	No	Un-known	Un-known	Un-known	Un-known	Un-known	Alive	2016
32	89	No	Un-known	cENTRAL	3+3	I	677	Un-known	Yes	No	Un-known	Un-known	Negative	No	No	No	No	No	Yes	Yes	BACKACHE	MILD LOWER LIMB SWELLING	OCCASSIONAL NUMBNESS	Alive	2018
33	73	No	Un-known	cENTRAL	3+3	I	7	T3	No	Un-known	Un-known	Un-known	Negative	No	No	No	No	No	Yes	Yes	OCCASIONAL NUMBNESS OF LOWER LIMBS	POOR URINE STREAM	BACKACHE	Alive	2018
34	75	No	Un-known	wESTERN	3+3	Un-known	20.5	Un-known	Un-known	Un-known	Un-known	Un-known	Unknown	Un-known	Un-known	Un-known	Un-known	Un-known	Un-known	Un-known	Un-known	Un-known	Un-known	Alive	2016
35	75	Yes	Un-known	cENTRAL	4+4	IV	55	Un-known	Un-known	Un-known	Un-known	Un-known	Unknown	No	No	No	No	No	Yes	Yes	SHARP PIERCING GLUTEAL PAIN	CONSTIPATION	FOUL SMELLING URINE	Alive	2018
36	64	No	Un-known	cENTRAL	3+3	I	25	T2	No	No	Un-known	Un-known	Negative	No	No	No	No	No	Yes	No	Un-known	Un-known	Un-known	Alive	2018
37	75	No	Un-known	wESTERN	Un-known	Un-known	9178	T4	Yes	Un-known	Un-known	Un-known	Negative	Yes	No	No	No	No	Yes	Yes	ABDOMINAL SWELLING	URINARY SYMPTOMS	Un-known	Alive	2018
38	75	No	Un-known	wESTERN	4+4	IV	4255	TX	No	Yes	BONES	Un-known	Negative	Un-known	Un-known	Un-known	Un-known	No	Un-known	Yes	DIFICULTY IN PASSING URINE	Un-known	Un-known	Alive	2017
39	65	No	Un-known	eASTERN	4+4	IV	7	T3	No	Un-known	Un-known	Un-known	Negative	No	No	No	No	No	Yes	Yes	Un-known	Un-known	Un-known	Alive	2018
40	65	No	Un-known	wESTERN	3+3	I	140	T3	Yes	Un-known	Un-known	Un-known	Negative	No	No	No	No	No	No	No	Un-known	Un-known	Un-known	Alive	2018
41	82	No	Un-known	eASTERN	Un-known	Un-known	85	Un-known	Yes	Yes	NO DATA	Un-known	Negative	No	No	Yes	No	No	No	No	Un-known	Un-known	Un-known	Dead	2018
42	81	No	Un-known	eASTERN	3+3	I	24	T2	No	No	Un-known	Un-known	Unknown	No	Yes	No	No	No	No	Yes	LOWER BACK PAINRADIATING TO THE SHOULDERS	Un-known	Un-known	Alive	2018
43	57	No	Un-known	cENTRAL	5+5	V	104	Un-known	No	No	Un-known	Un-known	Positive	No	No	No	No	No	Yes	Yes	BACKACHE	POOR URINE STREAM	Un-known	Alive	2018
44	65	No	Un-known	cENTRAL	4+3	III	Un-known	Un-known	Un-known	Un-known	Un-known	Un-known	Negative	No	No	No	No	No	Yes	Yes	BILATERAL INGUINAL LYMPHNODES	Un-known	Un-known	Alive	2018
45	56	Yes	Father	wESTERN	3+3	I	4	T4	No	No	Un-known	Un-known	Negative	No	No	No	No	No	Yes	Yes	HEMATURIA	Un-known	Un-known	Alive	2018
46	60	Yes	Un-known	eASTERN	3+4	II	3369	T4	Un-known	Yes	NODATA	Un-known	Negative	No	No	No	No	No	Yes	Yes	CONSTIPATION	LOWER LIMB SWELLING	BACKACHE	Alive	2019
47	70	No	Un-known	wESTERN	Un-known	Un-known	49	Un-known	Un-known	Un-known	Un-known	Un-known	Negative	No	No	No	No	Yes	Yes	Yes	BACKACHE	Un-known	Un-known	Alive	2017
48	62	No	Un-known	cENTRAL	3+3	I	28	T3	Yes	No	Un-known	Un-known	Negative	No	No	No	No	Yes	Yes	Yes	FREQUENT MICTURATION	CONSTIPATION	Un-known	Alive	2017
49	70	No	Un-known	wESTERN	3+3	I	751	Un-known	No	Yes	LIVER	Un-known	Negative	No	No	No	No	Yes	Yes	Yes	FREQUENCY OF MICTURATION	Un-known	Un-known	Alive	2017
50	82	No	Un-known	eASTERN	4+4	IV	Un-known	Un-known	No	No	Un-known	Un-known	Negative	Yes	No	Yes	No	Yes	Yes	Yes	MILD EDEMA	OCCASIONAL NUMBNESS	Un-known	Alive	2017
51	80	No	Un-known	nORTHERN	4+5	V	139	Un-known	Un-known	Un-known	Un-known	Un-known	Negative	No	No	No	No	Yes	Yes	Yes	PLVIC AUn-known BACK PAIN	Un-known	Un-known	Alive	2019
52	84	No	Un-known	wESTERN	5+5	V	103	Un-known	Un-known	Un-known	Un-known	Un-known	Negative	No	No	No	No	No	Yes	Yes	BONE PAINS	OCCASSIONAL BACKACHE	POOR URINE STREAM	Alive	2018
53	58	No	Un-known	cENTRAL	4+5	V	5001	T4	No	Yes	Un-known	Un-known	Negative	No	Yes	Yes	No	No	Yes	No	Un-known	Un-known	Un-known	Alive	2019
54	70	No	Un-known	eASTERN	4+5	V	4939	T4	Un-known	Un-known	Un-known	Un-known	Unknown	No	Yes	Yes	No	No	Yes	Yes	SWELLING OF LOWER LIMBS	Un-known	Un-known	Alive	2018
55	60	Yes	Un-known	cENTRAL	5+4	V	100	Un-known	Un-known	Un-known	Un-known	Un-known	Unknown	No	No	Yes	No	No	Yes	No	Un-known	Un-known	Un-known	Alive	2018
56	64	Yes	Un-known	eASTERN	4+4	IV	100	T4	Un-known	Yes	BONE	Un-known	Negative	No	No	No	No	No	No	Yes	SWELLING OF LOWER LIMB	BACKACHE	HEMATURIA	Alive	2018
57	69	No	Un-known	wESTERN	4+4	IV	36	Un-known	Un-known	Yes	LIVER	Un-known	Negative	No	No	Yes	No	No	Yes	No	Un-known	Un-known	Un-known	Alive	2018
58	63	No	Un-known	wESTERN	5+5	V	400	Un-known	Un-known	Yes	Un-known	Un-known	Negative	No	No	No	No	No	No	No	Un-known	Un-known	Un-known	Alive	2018
59	72	No	Un-known	cENTRAL	3+3	I	11	Un-known	No	No	Un-known	Un-known	Negative	No	Yes	Yes	No	Yes	Yes	No	Un-known	Un-known	Un-known	Alive	2018
60	85	No	Un-known	cENTRAL	3+5	V	52	T4	Yes	Un-known	Un-known	Un-known	Negative	No	No	Yes	No	No	No	No	Un-known	Un-known	Un-known	Alive	2016
61	74	No	Un-known	cENTRAL	3+3	I	100	T4	Yes	Yes	SEMINAL VESSELS	Un-known	Negative	No	No	No	No	No	No	Yes	CONSTIPATION	Un-known	Un-known	Alive	2016
62	69	No	Un-known	cENTRAL	4+3	III	11	T3	Yes	Yes	SPINE	RECTUM	Negative	No	No	Yes	No	No	No	No	Un-known	Un-known	Un-known	Alive	2018
63	74	No	Un-known	cENTRAL	5+4	V	1	Un-known	No	No	Un-known	Un-known	Negative	No	Yes	Yes	No	No	No	Yes	CONSTIPATION	Un-known	Un-known	Alive	2016
64	75	No	Un-known	cENTRAL	3+4	II	5310	T3	No	Un-known	Un-known	Un-known	Negative	No	No	No	No	Yes	Yes	Yes	CONSTIPATION	Un-known	Un-known	Alive	2015
65	75	No	Un-known	cENTRAL	3+4	II	2000	Un-known	Un-known	No	Un-known	Un-known	Negative	No	No	No	No	No	Yes	No	Un-known	Un-known	Un-known	Alive	2018
66	64	Yes	Father	wESTERN	5+4	V	111	Un-known	No	Yes	SPINAL CORD	Un-known	Negative	No	No	No	No	Yes	No	No	Un-known	Un-known	Un-known	Alive	2018
67	84	No	Un-known	cENTRAL	4+5	V	100	Un-known	No	Yes	SPINE	Un-known	Negative	No	No	No	No	Yes	Yes	No	Un-known	Un-known	Un-known	Alive	2018
68	69	No	Un-known	cENTRAL	4+4	IV	11	T4	Un-known	Yes	SPINE	Un-known	Negative	No	No	No	No	Yes	No	Yes	CONSTIPATION	Un-known	Un-known	Alive	2018
69	57	No	Un-known	cENTRAL	3+4	II	88	T3	Yes	Yes	Un-known	Un-known	Negative	No	Yes	Yes	No	Yes	Yes	No	Un-known	Un-known	Un-known	Alive	2015
70	59	No	Un-known	cENTRAL	4+4	IV	90	T4	Yes	Yes	Un-known	Un-known	Negative	No	No	No	No	No	Yes	No	Un-known	Un-known	Un-known	Alive	2015
71	82	No	Un-known	wESTERN	4+3	III	74	T4	Yes	Yes	PELVIS BONE	Un-known	Negative	Yes	No	Yes	No	Yes	Yes	No	Un-known	Un-known	Un-known	Alive	2016
72	65	No	Un-known	cENTRAL	4+5	V	1	Un-known	Un-known	Un-known	Un-known	Un-known	Negative	No	No	No	No	No	No	No	Un-known	Un-known	Un-known	Alive	2015
73	77	No	Un-known	cENTRAL	4+3	III	3153	T4	Un-known	Yes	BLADDER	Un-known	Negative	Yes	No	No	No	Yes	Yes	No	Un-known	Un-known	Un-known	Alive	2016
74	73	No	Un-known	cENTRAL	3+3	I	0	Un-known	No	No	Un-known	Un-known	Negative	No	No	Yes	No	Yes	No	No	Un-known	Un-known	Un-known	Alive	2016
75	72	Yes	Un-known	cENTRAL	3+3	I	114	T4	No	Yes	Un-known	Un-known	Negative	No	No	No	No	Yes	No	No	Un-known	Un-known	Un-known	Alive	2016
76	78	No	Un-known	wESTERN	4+4	IV	1000	T4	Yes	Yes	PELVIS	Un-known	Negative	Yes	No	No	No	No	Yes	Yes	JOINT PAINS	Un-known	Un-known	Alive	2017
77	65	No	Un-known	wESTERN	3+3	I	110	T2	No	No	Un-known	Un-known	Negative	No	Yes	No	No	Yes	Yes	No	Un-known	Un-known	Un-known	Alive	2017
78	75	No	Un-known	cENTRAL	4+4	IV	100	Un-known	Un-known	Un-known	Un-known	Un-known	Negative	No	No	No	No	No	No	No	Un-known	Un-known	Un-known	Alive	2017
79	60	Yes	Un-known	cENTRAL	4+4	IV	100	T4	Yes	Yes	SPINE	Un-known	Positive	No	No	No	No	Yes	Yes	No	Un-known	Un-known	Un-known	Alive	2017
80	68	No	Un-known	eASTERN	4+4	IV	368	Un-known	Un-known	Un-known	Un-known	Un-known	Negative	No	No	No	No	Yes	No	No	Un-known	Un-known	Un-known	Alive	2017
81	76	No	Un-known	eASTERN	4+4	IV	2113	T4	Yes	Yes	Un-known	Un-known	Negative	No	No	Yes	No	No	Yes	No	Un-known	Un-known	Un-known	Alive	2017
82	74	No	Un-known	eASTERN	Un-known	Un-known	26	T4	Yes	Yes	Un-known	Un-known	Negative	No	No	No	No	No	Yes	Yes	URINE FREQUENCY	Un-known	Un-known	Alive	2018
83	60	No	Un-known	eASTERN	4+3	III	4	T3	Yes	Yes	BONE	Un-known	Negative	No	No	No	No	Yes	Yes	No	Un-known	Un-known	Un-known	Alive	2017
84	70	No	Un-known	nORTHERN	3+3	I	346	T2	No	No	Un-known	Un-known	Negative	No	No	Yes	No	Yes	No	No	Un-known	Un-known	Un-known	Alive	2015
85	76	No	Un-known	cENTRAL	4+3	III	17	T4	Yes	Yes	BLADDER	Un-known	Negative	No	No	Yes	No	Yes	Yes	No	Un-known	Un-known	Un-known	Alive	2015
86	64	No	Un-known	eASTERN	3+3	I	0	T2	No	No	Un-known	Un-known	Negative	No	No	No	No	Yes	Yes	No	Un-known	Un-known	Un-known	Alive	2015
87	66	Yes	Un-known	eASTERN	3+3	I	188	Un-known	No	Yes	Un-known	Un-known	Negative	No	No	No	No	Yes	Yes	No	Un-known	Un-known	Un-known	Alive	2016
88	68	Yes	Un-known	cENTRAL	5+5	V	5	T2	No	No	Un-known	Un-known	Negative	No	Yes	Yes	No	Yes	No	No	Un-known	Un-known	Un-known	Alive	2016
89	61	Yes	Father	cENTRAL	3+3	I	11	T2	Yes	Yes	Un-known	Un-known	Positive	Yes	No	No	No	No	Yes	No	Un-known	Un-known	Un-known	Alive	2016
90	72	No	Un-known	eASTERN	3+3	I	16	T2	No	No	Un-known	Un-known	Negative	No	No	Yes	No	No	No	No	Un-known	Un-known	Un-known	Alive	2016
91	72	No	Un-known	cENTRAL	3+4	II	266	T4	No	No	Un-known	Un-known	Negative	No	Yes	Yes	No	No	Yes	No	Un-known	Un-known	Un-known	Alive	2016
92	80	No	Un-known	nORTHERN	3+4	II	759	Un-known	No	Yes	Un-known	Un-known	Negative	No	Yes	Yes	No	Yes	No	Yes	CONSTIPATION	Un-known	Un-known	Alive	2016
93	61	No	Un-known	nORTHERN	3+4	II	29	T2	No	No	Un-known	Un-known	Negative	No	Yes	Yes	Un-known	No	Yes	No	Un-known	Un-known	Un-known	Alive	2016
94	78	No	Un-known	cENTRAL	4+4	IV	100	T2	No	Yes	Un-known	Un-known	Negative	No	No	Yes	No	No	No	No	Un-known	Un-known	Un-known	Alive	2016
95	74	No	Un-known	eASTERN	3+4	II	1	Un-known	No	Un-known	Un-known	Un-known	Negative	No	No	Yes	No	No	Yes	No	Un-known	Un-known	Un-known	Alive	2016
96	69	No	Un-known	cENTRAL	3+3	I	100	Un-known	No	Yes	Un-known	Un-known	Negative	No	No	Yes	No	No	No	No	Un-known	Un-known	Un-known	Alive	2016
97	79	No	Un-known	wESTERN	4+5	V	752	Un-known	Un-known	Un-known	Un-known	Un-known	Negative	No	No	Yes	No	No	Yes	No	Un-known	Un-known	Un-known	Alive	2018
98	80	Un-known	Un-known	wESTERN	4+3	III	89	Un-known	Un-known	Un-known	Un-known	Un-known	Negative	No	No	No	No	No	No	No	Un-known	Un-known	Un-known	Alive	2018
99	80	No	Un-known	cENTRAL	3+3	I	2000	T4	No	Yes	Un-known	Un-known	Negative	No	No	No	No	No	No	No	Un-known	Un-known	Un-known	Alive	2017
100	65	Un-known	Un-known	wESTERN	3+4	II	34	Un-known	Un-known	Un-known	Un-known	Un-known	Negative	No	No	No	No	No	Un-known	Un-known	Un-known	Un-known	Un-known	Alive	2016
101	75	Un-known	Un-known	wESTERN	4+5	V	2000	Un-known	Un-known	Yes	Un-known	Un-known	Negative	No	No	No	No	No	No	No	Un-known	Un-known	Un-known	Alive	2016
102	63	Un-known	Un-known	eASTERN	5+5	V	10	Un-known	Un-known	Un-known	Un-known	Un-known	Negative	No	No	No	No	No	Un-known	Un-known	Un-known	Un-known	Un-known	Alive	2016
103	68	No	Un-known	cENTRAL	5+5	V	125	Un-known	Un-known	Un-known	Un-known	Un-known	Negative	No	No	No	No	Yes	Yes	No	Un-known	Un-known	Un-known	Alive	2016
104	80	No	Un-known	cENTRAL	4+5	V	3	Un-known	No	Un-known	Un-known	Un-known	Negative	No	No	Yes	No	No	Yes	No	Un-known	Un-known	Un-known	Alive	2019
105	83	No	Un-known	wESTERN	4+3	III	4302	T4	Yes	Yes	Un-known	Un-known	Negative	Yes	No	Yes	No	Yes	Yes	No	Un-known	Un-known	Un-known	Dead	2017
106	64	No	Un-known	wESTERN	4+3	III	100	T4	Yes	Yes	SPINE	Un-known	Negative	Yes	Yes	No	No	Yes	Yes	Yes	CONSTIPATION	LOWER LIMB WEAKNESS	BACK PAIN	Dead	2016
107	79	No	Un-known	eASTERN	3+3	I	19	Un-known	Un-known	Un-known	Un-known	Un-known	Negative	No	No	No	No	Yes	No	No	Un-known	Un-known	Un-known	Alive	2017
108	56	No	Un-known	cENTRAL	4+4	IV	56.87	Un-known	Un-known	Un-known	Un-known	Un-known	Negative	Un-known	Un-known	Un-known	Un-known	Yes	Un-known	Un-known	Un-known	Un-known	Un-known	Alive	2017
109	78	Yes	Father	eASTERN	4+3	III	7	Un-known	Un-known	Yes	Un-known	Un-known	Negative	No	Yes	No	No	Yes	Yes	Yes	CONSTIPATION	Un-known	Un-known	Alive	2017
110	75	No	Un-known	cENTRAL	5+5	Un-known	50	Un-known	No	Un-known	Un-known	Un-known	Negative	Un-known	Un-known	Un-known	Un-known	Yes	Un-known	Un-known	Un-known	Un-known	Un-known	Alive	2016
111	73	Yes	Un-known	eASTERN	5+4	V	100	Un-known	Un-known	Un-known	Un-known	Un-known	Negative	No	No	No	No	Yes	Yes	Yes	CONSTIPATION	Un-known	Un-known	Alive	2018
112	76	Yes	Father	cENTRAL	4+5	V	100	T4	Yes	Yes	LIVER	Un-known	Negative	No	No	No	No	No	Yes	No	RECTAL BLEEDING	ABDOMINAL PAIN	Un-known	Alive	2017
113	86	No	Un-known	eASTERN	4+3	III	80.16	T3	No	Un-known	Un-known	Un-known	Negative	Un-known	No	Yes	Un-known	Yes	Yes	Un-known	Un-known	Un-known	Un-known	Alive	2016
114	82	No	Un-known	wESTERN	3+3	I	43	T4	Yes	Yes	PELVIS	Un-known	Negative	No	No	Yes	No	Yes	No	No	Un-known	Un-known	Un-known	Alive	2016
115	75	No	Un-known	nORTHERN	4+4	IV	148.6	Un-known	No	Yes	BONES	BONES	Positive	Un-known	No	No	Un-known	Yes	Un-known	Un-known	Un-known	Un-known	Un-known	Alive	2016
116	56	No	Un-known	cENTRAL	4+3	III	100	T4	Yes	Yes	Un-known	Un-known	Negative	No	No	No	No	Yes	No	No	Un-known	Un-known	Un-known	Alive	2015
117	77	Un-known	Un-known	wESTERN	3+3	Un-known	40.14	Un-known	Un-known	Yes	KIDNEY	KIDNEY	Unknown	Un-known	Un-known	No	Un-known	Yes	No	Un-known	Un-known	Un-known	Un-known	Alive	2016
118	70	No	Un-known	cENTRAL	4+4	IV	249	T4	Un-known	Yes	SPINAL CORD	BRAIN	Negative	No	No	No	No	Yes	No	No	Un-known	Un-known	Un-known	Alive	2018
119	62	No	Un-known	nORTHERN	4+4	IV	2000	Un-known	Un-known	Yes	BONES	BONES	Positive	Un-known	Un-known	Un-known	Un-known	Yes	Un-known	Un-known	Un-known	Un-known	Un-known	Alive	2016
120	86	No	Un-known	cENTRAL	Un-known	Un-known	27.91	Un-known	Un-known	Un-known	Un-known	Un-known	Unknown	Un-known	No	No	Un-known	Yes	Un-known	Un-known	Un-known	Un-known	Un-known	Alive	2016
121	68	No	Un-known	wESTERN	4+5	V	20	T4	Yes	Yes	SPINAL CORD	Un-known	Negative	No	Yes	No	No	No	No	No	Un-known	Un-known	Un-known	Alive	2018
122	70	No	Un-known	cENTRAL	Un-known	Un-known	378.3	T4	Yes	Un-known	Un-known	Un-known	Negative	Un-known	No	No	Un-known	Yes	Un-known	Un-known	Un-known	Un-known	Un-known	Alive	2016
123	73	No	Un-known	cENTRAL	4+3	III	39	T3	No	No	Un-known	Un-known	Negative	No	No	No	No	No	No	No	Un-known	Un-known	Un-known	Alive	2019
124	82	No	Un-known	cENTRAL	4+5	V	560	Un-known	Un-known	Un-known	Un-known	Un-known	Negative	No	No	No	No	No	No	Yes	CONSTIPATION	SWELLING OF LOWER LIMB	Un-known	Alive	2019
125	70	No	Un-known	cENTRAL	3+3	Un-known	141.9	Un-known	Un-known	No	Un-known	Un-known	Negative	Un-known	No	No	Un-known	Yes	Un-known	Un-known	Un-known	Un-known	Un-known	Alive	2016
126	75	No	Un-known	eASTERN	4+4	IV	36	T3	Yes	No	Un-known	Un-known	Negative	No	No	Yes	No	No	No	No	Un-known	Un-known	Un-known	Alive	2019
127	68	No	Un-known	nORTHERN	3+3	IV	21.47	Un-known	No	Yes	BONES	BONES	Negative	Un-known	No	Yes	Un-known	Yes	Un-known	Un-known	Un-known	Un-known	Un-known	Alive	2016
128	82	No	Un-known	cENTRAL	4+3	IV	100000	Un-known	Un-known	Yes	BONES	BONES	Negative	Un-known	Un-known	Yes	Un-known	Yes	Un-known	Un-known	Un-known	Un-known	Un-known	Alive	2019
129	84	No	Un-known	wESTERN	3+4	II	1	T3	No	No	Un-known	Un-known	Negative	No	No	No	No	No	No	No	Un-known	Un-known	Un-known	Alive	2019
130	71	Un-known	Un-known	eASTERN	5+5	Un-known	66.67	Un-known	No	Un-known	Un-known	Un-known	Negative	Un-known	Un-known	Un-known	Un-known	Yes	Un-known	Un-known	Un-known	Un-known	Un-known	Alive	2019
131	77	No	Un-known	wESTERN	3+3	I	92	T3	No	Un-known	Un-known	Un-known	Negative	No	No	Yes	No	No	No	Yes	BACK PAIN	Un-known	Un-known	Alive	2019
132	74	Un-known	Un-known	eASTERN	5+5	IV	848.1	Un-known	Yes	Yes	BONES	BONES	Negative	Un-known	Un-known	Un-known	Un-known	Yes	Un-known	Un-known	Un-known	Un-known	Un-known	Alive	2019
133	58	Yes	Un-known	nORTHERN	3+3	I	26	T3	No	No	Un-known	Un-known	Negative	No	No	No	No	No	No	No	Un-known	Un-known	Un-known	Alive	2019
134	75	No	Un-known	cENTRAL	3+4	II	46	T3	No	No	Un-known	Un-known	Negative	No	Yes	Yes	No	No	No	No	Un-known	Un-known	Un-known	Alive	2019
135	87	Un-known	Un-known	Un-known	4+3	Un-known	66.1	Un-known	No	Yes	BONES	BONES	Negative	Un-known	No	No	Un-known	Yes	Un-known	Un-known	Un-known	Un-known	Un-known	Alive	2018
136	56	Un-known	Un-known	cENTRAL	5+5	IV	156.4	Un-known	No	Yes	BONES	BONES	Negative	Un-known	Un-known	Un-known	Un-known	Yes	Un-known	Un-known	Un-known	Un-known	Un-known	Alive	2019
137	78	No	Un-known	cENTRAL	5+5	V	81	T4	Un-known	Un-known	Un-known	Un-known	Negative	No	No	No	No	No	No	No	Un-known	Un-known	Un-known	Alive	2019
138	67	Yes	Father	cENTRAL	3+3	I	28	T4	Yes	Yes	PELVIC BONE	SEMINAL VESSEL	Negative	No	No	No	No	No	No	No	Un-known	Un-known	Un-known	Alive	2019
139	66	Un-known	Un-known	nORTHERN	4+5	IV	10.8	Un-known	No	Yes	SPINE	SPINE	Negative	Un-known	Un-known	Un-known	Un-known	Yes	Un-known	Un-known	Un-known	Un-known	Un-known	Alive	2019
140	79	No	Un-known	cENTRAL	3+3	I	17	Un-known	Un-known	Yes	Un-known	Un-known	Negative	Yes	No	Yes	No	Yes	No	No	Un-known	Un-known	Un-known	Alive	2019
141	61	Yes	Uncle/Cousin	wESTERN	5+5	IV	8510	Un-known	No	Yes	BONES	BONES	Positive	Un-known	No	No	Un-known	Yes	Un-known	Un-known	Un-known	Un-known	Un-known	Alive	2017
142	76	No	Un-known	wESTERN	4+4	IV	211.4	Un-known	No	Yes	BONES	BONES	Negative	Un-known	No	No	Un-known	Yes	Un-known	Un-known	Un-known	Un-known	Un-known	Alive	2019
143	80	No	Un-known	wESTERN	4+5	V	95	Un-known	Un-known	Un-known	Un-known	Un-known	Negative	No	No	No	No	Yes	No	Yes	OCCASSIONAL NUMBNESS OF THE LOWER LIMB	Un-known	Un-known	Alive	2019
144	80	No	Un-known	cENTRAL	5+5	V	100	T3	No	Yes	Un-known	Un-known	Negative	No	No	Yes	No	Yes	No	No	Un-known	Un-known	Un-known	Alive	2019
145	70	No	Un-known	eASTERN	4+5	IV	100000	Un-known	No	Yes	PELVIC BONES	PELVIC BONES	Negative	Un-known	Yes	No	Un-known	Yes	Un-known	Un-known	Un-known	Un-known	Un-known	Alive	2019
146	73	Yes	Un-known	wESTERN	4+5	V	5000	T4	Yes	Yes	PELVIC BONE	Un-known	Negative	Yes	No	Yes	No	No	No	Yes	LOWER BACK PAIN	Un-known	Un-known	Dead	2016
147	80	Un-known	Un-known	wESTERN	4+4	IV	50	Un-known	No	Yes	BONES	BONES	Unknown	Un-known	Un-known	Un-known	Un-known	Yes	Un-known	Un-known	Un-known	Un-known	Un-known	Alive	2019
148	73	No	Un-known	wESTERN	4+3	III	50	Un-known	Un-known	Un-known	Un-known	Un-known	Unknown	Un-known	Un-known	Un-known	Un-known	No	Yes	No	Un-known	Un-known	Un-known	Alive	2015
149	81	Un-known	Un-known	nORTHERN	4+3	IV	672.6	Un-known	Yes	Yes	SPINE	SPINE	Negative	Un-known	Un-known	Un-known	Un-known	Yes	Un-known	Un-known	Un-known	Un-known	Un-known	Alive	2019
150	60	No	Un-known	cENTRAL	4+4	IV	140.64	Un-known	No	Yes	BONES	BONES	Negative	Un-known	No	No	Un-known	Yes	Un-known	Yes	Un-known	Un-known	Un-known	Alive	2019
151	76	No	Un-known	wESTERN	3+4	II	431	T4	Un-known	Yes	LIVER	BONE	Negative	No	No	No	No	No	No	Yes	CONSTIPATION	LOWER LIMB WEAKNESS	LOWER BACK PAIN	Alive	2017
152	84	Un-known	Un-known	cENTRAL	4+4	IV	130	Un-known	Un-known	Yes	Un-known	Un-known	Negative	No	No	Yes	No	Yes	No	No	Un-known	Un-known	Un-known	Dead	2019
153	89	No	Un-known	eASTERN	4+4	IV	10000	Un-known	No	Un-known	Un-known	Un-known	Unknown	Un-known	No	No	Un-known	Yes	Un-known	Un-known	Un-known	Un-known	Un-known	Alive	2019
154	82	Un-known	Un-known	cENTRAL	4+5	IV	26.38	Un-known	No	Yes	BONES	BONES	Un-known	Un-known	Un-known	Un-known	Un-known	Yes	Un-known	Un-known	Un-known	Un-known	Un-known	Alive	2018
155	55	Un-known	Un-known	cENTRAL	4+3	III	149	T3	Yes	Un-known	Un-known	Un-known	Negative	No	No	Yes	No	Yes	No	No	Un-known	Un-known	Un-known	Alive	2019
156	93	Un-known	Un-known	cENTRAL	3+3	I	6	Un-known	Un-known	Un-known	Un-known	Un-known	Negative	No	No	Yes	No	Yes	No	Yes	CONSTIPATION	BACK PAIN	ABDOMINAL DISTENTION	Alive	2019
157	81	Yes	Un-known	wESTERN	3+3	IV	5.08	Un-known	No	Yes	BONES	BONES	Negative	Un-known	No	No	Un-known	Yes	Un-known	Un-known	Un-known	Un-known	Un-known	Alive	2017
158	84	No	Un-known	cENTRAL	4+4	IV	3315	Un-known	No	Yes	Un-known	Un-known	Negative	No	No	No	No	Yes	No	Yes	BONE PAINS	Un-known	Un-known	Alive	2019
159	68	Un-known	Un-known	eASTERN	3+4	IV	499.34	T4	No	Yes	PELVIC BONES	PELVIC BONES	Un-known	Un-known	No	Yes	Un-known	Yes	Un-known	Un-known	Un-known	Un-known	Un-known	Alive	2019
160	64	No	Un-known	cENTRAL	3+3	Un-known	34.19	Un-known	No	Un-known	Un-known	Un-known	Unknown	Un-known	Un-known	Un-known	Un-known	Yes	Un-known	Un-known	Un-known	Un-known	Un-known	Alive	2018
161	62	No	Un-known	cENTRAL	5+4	V	11	Un-known	Un-known	Un-known	Un-known	Un-known	Negative	Un-known	No	No	Un-known	Yes	Yes	No	Un-known	Un-known	Un-known	Alive	2019
162	80	No	Un-known	eASTERN	4+4	Un-known	81.61	Un-known	No	Un-known	Un-known	Un-known	Negative	Un-known	Un-known	Yes	Un-known	Yes	Un-known	Un-known	Un-known	Un-known	Un-known	Alive	2019
163	81	No	Un-known	nORTHERN	4+3	III	672	T4	No	Yes	SPINE	Un-known	Negative	No	No	Yes	Un-known	Yes	No	No	Un-known	Un-known	Un-known	Alive	2019
164	70	No	Un-known	cENTRAL	4+4	IV	175.2	Un-known	No	Yes	BONES	BONES	Negative	Un-known	No	No	Un-known	Yes	Un-known	Un-known	Un-known	Un-known	Un-known	Alive	2016
165	83	No	Un-known	wESTERN	4+4	IV	100	Un-known	Un-known	Yes	Un-known	Un-known	Negative	No	No	No	No	Yes	No	No	Un-known	Un-known	Un-known	Alive	2019
166	85	Un-known	Un-known	cENTRAL	3+3	III	120	Un-known	Un-known	Un-known	Un-known	Un-known	Negative	No	No	No	No	Yes	No	No	Un-known	Un-known	Un-known	Alive	2019
167	63	No	Un-known	eASTERN	Un-known	Un-known	527.6	Un-known	Un-known	Un-known	Un-known	Un-known	Unknown	Un-known	No	No	Un-known	Yes	Un-known	Un-known	Un-known	Un-known	Un-known	Alive	2016
168	66	No	Un-known	cENTRAL	5+5	IV	100	T3	No	Yes	BONES	BONES	Negative	Un-known	Un-known	Un-known	Un-known	Yes	Un-known	Un-known	Un-known	Un-known	Un-known	Alive	2015
169	72	Un-known	Un-known	wESTERN	5+4	V	24	T4	Yes	Yes	LUNGS	LIVER	Negative	No	No	Yes	No	Yes	No	Yes	CONSTIPATION	Un-known	Un-known	Alive	2019
170	75	Un-known	Un-known	cENTRAL	4+4	Un-known	100	Un-known	No	Yes	SPINE	SPINE	Unknown	Un-known	No	No	Un-known	Yes	Un-known	Un-known	Un-known	Un-known	Un-known	Alive	2016
171	83	Un-known	Un-known	eASTERN	3+3	I	50	Un-known	Un-known	Un-known	Un-known	Un-known	Negative	No	No	Un-known	Un-known	Un-known	Un-known	No	Un-known	Un-known	Un-known	Alive	2019
172	79	Yes	Son	eASTERN	3+4	II	40	T3	Yes	No	Un-known	Un-known	Negative	No	No	No	No	Yes	No	No	Un-known	Un-known	Un-known	Alive	2019
173	58	Yes	Uncle/Cousin	nORTHERN	4+4	IV	4	Un-known	No	Yes	BONES	BONES	Negative	Un-known	No	No	Un-known	Yes	Un-known	Un-known	Un-known	Un-known	Un-known	Alive	2016
174	58	No	Un-known	cENTRAL	5+5	Un-known	3.55	Un-known	No	Un-known	Un-known	Un-known	Negative	Un-known	No	No	Un-known	Yes	Yes	Un-known	Un-known	Un-known	Un-known	Alive	2016
175	77	No	Un-known	wESTERN	5+4	V	1510	T3	No	Yes	BLADDER	Un-known	Negative	No	No	No	No	No	No	No	Un-known	Un-known	Un-known	Alive	2019
176	55	Yes	Un-known	cENTRAL	4+5	IV	237.5	Un-known	No	Yes	HRPC	HRPC	Negative	Un-known	No	No	Un-known	Yes	Yes	Un-known	Un-known	Un-known	Un-known	Alive	2016
177	70	No	Un-known	eASTERN	5+4	V	400	T4	Un-known	Un-known	Un-known	Un-known	Negative	No	No	No	No	No	No	No	Un-known	Un-known	Un-known	Alive	2019
178	75	No	Un-known	eASTERN	4+4	IV	Un-known	Un-known	Un-known	Un-known	Un-known	Un-known	Negative	No	No	No	No	Yes	No	Yes	CONSTIPATION	BACK PAIN	Un-known	Alive	2019
179	76	Un-known	Un-known	wESTERN	5+5	IV	100	T3	Yes	Yes	SPINE	SPINE	Negative	Un-known	No	No	Un-known	Yes	Yes	Un-known	Un-known	Un-known	Un-known	Alive	2016
180	66	Yes	Son	eASTERN	4+4	IV	1955	Un-known	Un-known	Yes	SPINE	Un-known	Negative	No	No	No	No	Yes	No	No	Un-known	Un-known	Un-known	Alive	2019
181	72	No	Un-known	wESTERN	5+5	Un-known	548	Un-known	Un-known	Un-known	Un-known	Un-known	Unknown	Un-known	Yes	Un-known	Un-known	Yes	Un-known	Un-known	Un-known	Un-known	Un-known	Alive	2016
182	51	No	Un-known	cENTRAL	3+4	II	100	T4	Yes	Yes	Un-known	Un-known	Positive	No	Yes	No	Yes	Yes	No	No	Un-known	Un-known	Un-known	Alive	2019
183	60	No	Un-known	nORTHERN	5+5	Un-known	2000	Un-known	No	Un-known	Un-known	Un-known	Unknown	Un-known	Un-known	Un-known	Un-known	Yes	Yes	Un-known	Un-known	Un-known	Un-known	Alive	2016
184	62	No	Un-known	cENTRAL	4+4	Un-known	1.68	Un-known	No	Un-known	Un-known	Un-known	Negative	Un-known	No	No	Un-known	Yes	Yes	Un-known	Un-known	Un-known	Un-known	Alive	2016
185	76	No	Un-known	eASTERN	3+3	I	2000	T4	No	Yes	CHEST	Un-known	Negative	No	No	No	Yes	Yes	Yes	No	Un-known	Un-known	Un-known	Dead	2015
186	68	No	Un-known	eASTERN	4+4	IV	100	TX	No	Yes	SPINAL CORD	SPINAL CORD	Unknown	Un-known	No	No	Un-known	Yes	Yes	Un-known	Un-known	Un-known	Un-known	Alive	2016
187	74	No	Un-known	nORTHERN	3+3	I	637	T4	Un-known	Yes	Un-known	Un-known	Negative	No	No	No	No	Yes	Yes	Yes	CONSTIPATION	LONG BONE PAINS	Un-known	Alive	2019
188	69	No	Un-known	cENTRAL	4+4	IV	11	T2	No	No	Un-known	Un-known	Negative	No	No	No	No	No	Yes	No	Un-known	Un-known	Un-known	Dead	2018
189	53	No	Un-known	eASTERN	4+4	IV	3171	T4	Yes	Yes	BONE	BONE	Positive	Un-known	No	No	Un-known	Yes	Yes	Un-known	Un-known	Un-known	Un-known	Alive	2015
190	70	Yes	Father	cENTRAL	3+4	Un-known	45.05	TX	Un-known	Yes	SPINE	SPINE	Negative	Un-known	No	Yes	Un-known	Yes	Yes	Un-known	Un-known	Un-known	Un-known	Alive	2016
191	70	No	Un-known	eASTERN	5+5	Un-known	25.4	Un-known	Un-known	Un-known	Un-known	Un-known	Negative	Un-known	Un-known	Yes	Un-known	Yes	Un-known	Un-known	Un-known	Un-known	Un-known	Alive	2016
192	68	Yes	Father	cENTRAL	Un-known	Un-known	28.79	Un-known	No	Un-known	Un-known	Un-known	Negative	Un-known	Un-known	Un-known	Un-known	Yes	Yes	Un-known	Un-known	Un-known	Un-known	Alive	2015
193	65	No	Un-known	eASTERN	5+5	IV	149.4	TX	Yes	Yes	LIVER	LIVER	Negative	Un-known	No	No	Un-known	Yes	Yes	Un-known	Un-known	Un-known	Un-known	Alive	2016
194	60	No	Un-known	wESTERN	4+3	Un-known	26.23	T4	Un-known	Un-known	Un-known	Un-known	Negative	Un-known	No	No	Un-known	Yes	Yes	Yes	Un-known	Un-known	Un-known	Alive	2016
195	83	No	Un-known	eASTERN	3+3	Un-known	15.04	Un-known	No	Un-known	Un-known	Un-known	Negative	Un-known	No	No	Un-known	Yes	Yes	Un-known	Un-known	Un-known	Un-known	Alive	2016
196	75	No	Un-known	nORTHERN	Un-known	Un-known	100000	Un-known	Un-known	Un-known	Un-known	Un-known	Unknown	Un-known	Yes	Yes	Un-known	Yes	Un-known	Un-known	Un-known	Un-known	Un-known	Alive	2016
197	66	Un-known	Un-known	cENTRAL	4+5	Un-known	268.8	T3	No	Un-known	Un-known	Un-known	Unknown	Un-known	No	No	Un-known	Yes	Yes	Un-known	Un-known	Un-known	Un-known	Alive	2016
198	69	No	Un-known	cENTRAL	4+3	Un-known	100	TX	Yes	Un-known	Un-known	Un-known	Unknown	Un-known	Un-known	Yes	Un-known	Yes	Yes	Un-known	Un-known	Un-known	Un-known	Alive	2016
199	96	No	Un-known	wESTERN	4+4	Un-known	100000	Un-known	Un-known	Un-known	Un-known	Un-known	Unknown	Un-known	No	No	Un-known	Yes	Yes	Un-known	Un-known	Un-known	Un-known	Alive	2016
200	74	Un-known	Un-known	eASTERN	4+4	Un-known	96	Un-known	No	Un-known	Un-known	Un-known	Negative	Un-known	No	Yes	Yes	Yes	Un-known	Un-known	Un-known	Un-known	Un-known	Alive	2016
201	72	No	Un-known	eASTERN	4+4	Un-known	2	T3	No	Un-known	Un-known	Un-known	Negative	Un-known	No	No	Un-known	Yes	Yes	Yes	Un-known	Un-known	Un-known	Alive	2016
202	61	Yes	Un-known	eASTERN	4+4	Un-known	178.9	Un-known	No	Yes	KIDNEY	KIDNEY	Negative	Un-known	No	Yes	Un-known	Yes	Yes	Yes	Un-known	Un-known	Un-known	Alive	2016
203	69	No	Un-known	nORTHERN	5+4	Un-known	2000	Un-known	No	Un-known	Un-known	Un-known	Negative	Un-known	No	Yes	Yes	Yes	Yes	Un-known	Un-known	Un-known	Un-known	Alive	2016
204	72	No	Un-known	cENTRAL	4+4	IV	300.5	Un-known	No	Yes	BONES	BONES	Negative	Un-known	No	No	No	Yes	Yes	Un-known	Un-known	Un-known	Un-known	Alive	2016
205	56	No	Un-known	wESTERN	3+3	IV	56	Un-known	No	Yes	SPINE	SPINE	Unknown	Un-known	No	Yes	Yes	Yes	Yes	Un-known	Un-known	Un-known	Un-known	Dead	2017
206	83	Un-known	Un-known	nORTHERN	4+4	IV	6.08	Un-known	No	Yes	BONE MARROW	BONE MARROW	Unknown	Un-known	Yes	Yes	Yes	Yes	Yes	Un-known	Un-known	Un-known	Un-known	Dead	2017
207	73	Un-known	Un-known	wESTERN	5+4	IV	409.4	Un-known	Un-known	Yes	SPINAL CORD/BONE	SPINAL CORD/BONE	Unknown	Un-known	No	No	Un-known	Yes	Yes	Un-known	Un-known	Un-known	Un-known	Dead	2017
208	85	No	Un-known	eASTERN	3+3	Un-known	31.41	Un-known	Un-known	Un-known	Un-known	Un-known	Unknown	Un-known	Un-known	Yes	Un-known	Yes	Un-known	Un-known	Un-known	Un-known	Un-known	Alive	2019
209	74	No	Un-known	cENTRAL	4+5	IV	236.6	T4	Yes	Yes	BLADDER	BLADDER	Unknown	Yes	No	No	Un-known	Yes	Yes	Un-known	Un-known	Un-known	Un-known	Alive	2019
210	75	No	Un-known	cENTRAL	5+5	Un-known	13.83	T4	No	No	Un-known	Un-known	Unknown	Un-known	No	Yes	Yes	Yes	Yes	Un-known	Un-known	Un-known	Un-known	Dead	2015
211	78	Un-known	Un-known	wESTERN	4+4	IV	100	Un-known	No	Yes	SPINALCORD	SPINALCORD	Positive	Un-known	Un-known	Yes	Un-known	Yes	Yes	Un-known	Un-known	Un-known	Un-known	Alive	2019
212	80	Un-known	Un-known	cENTRAL	4+5	Un-known	10.44	Un-known	Un-known	Un-known	Un-known	Un-known	Negative	Un-known	No	No	Un-known	Yes	Yes	Un-known	Un-known	Un-known	Un-known	Alive	2019
213	64	Un-known	Un-known	cENTRAL	4+3	Un-known	506.9	T3	No	Un-known	Un-known	Un-known	Unknown	Un-known	Yes	No	Un-known	Yes	Yes	Un-known	Un-known	Un-known	Un-known	Alive	2017
214	66	Un-known	Un-known	eASTERN	4+4	Un-known	100	Un-known	No	No	Un-known	Un-known	Unknown	Un-known	No	Yes	Un-known	Yes	Yes	Un-known	Un-known	Un-known	Un-known	Alive	2016
215	83	Un-known	Un-known	eASTERN	4+3	Un-known	8.19	Un-known	Un-known	Un-known	Un-known	Un-known	Negative	Un-known	No	Yes	Un-known	Yes	Yes	Un-known	Un-known	Un-known	Un-known	Alive	2015
216	65	No	Un-known	wESTERN	5+5	II	9.73	Un-known	Un-known	Yes	BONE	BONE	Negative	Un-known	No	No	Un-known	Yes	Yes	Un-known	Un-known	Un-known	Un-known	Dead	2017
217	78	Un-known	Un-known	eASTERN	3+3	Un-known	90	Un-known	No	Un-known	Un-known	Un-known	Unknown	Un-known	Un-known	Un-known	Un-known	Yes	Yes	Un-known	Un-known	Un-known	Un-known	Dead	2018
218	71	Un-known	Un-known	cENTRAL	3+4	Un-known	78.1	Un-known	No	Un-known	Un-known	Un-known	Unknown	Un-known	No	No	Un-known	Yes	Un-known	Un-known	Un-known	Un-known	Un-known	Alive	2019
219	69	Un-known	Un-known	wESTERN	4+3	II	26.5	T2	No	No	Un-known	Un-known	Unknown	Un-known	No	No	No	Yes	Un-known	Un-known	Un-known	Un-known	Un-known	Alive	2019
220	59	No	Un-known	eASTERN	4+3	IV	3.95	T4	Yes	Yes	BONE	BONE	Positive	Un-known	Yes	Un-known	Un-known	Yes	Yes	Un-known	Un-known	Un-known	Un-known	Alive	2019
221	61	No	Un-known	wESTERN	4+4	IV	57.44	Un-known	Un-known	Yes	SPINE	SPINE	Unknown	Un-known	No	No	Un-known	Yes	Yes	Un-known	Un-known	Un-known	Un-known	Alive	2018
222	75	Un-known	Un-known	eASTERN	4+4	Un-known	36.5	Un-known	Un-known	No	Un-known	Un-known	Unknown	Un-known	Un-known	Yes	Yes	Yes	Yes	Un-known	Un-known	Un-known	Un-known	Alive	2019
223	75	No	Un-known	wESTERN	Un-known	Un-known	100	Un-known	Yes	Un-known	Un-known	Un-known	Unknown	Yes	No	No	Un-known	Yes	Yes	Un-known	Un-known	Un-known	Un-known	Alive	2019
224	82	No	Un-known	wESTERN	4+3	IV	74.6	T4	Yes	Yes	PELVIC BONES	PELVIC BONES	Unknown	Un-known	Un-known	Yes	Un-known	Yes	Yes	Un-known	Un-known	Un-known	Un-known	Alive	2016
225	85	No	Un-known	wESTERN	3+3	Un-known	12.48	T2	Yes	No	Un-known	Un-known	Negative	No	Yes	No	No	Yes	Yes	Un-known	Un-known	Un-known	Un-known	Alive	2019
226	68	No	Un-known	wESTERN	4+4	IV	625	Un-known	Yes	Yes	BONES	BONES	Negative	Un-known	No	No	No	Yes	Yes	Un-known	Un-known	Un-known	Un-known	Alive	2019
227	66	Un-known	Un-known	wESTERN	4+5	IV	74.7	Un-known	No	Yes	BONE	BONE	Unknown	Un-known	No	No	Un-known	Yes	Yes	Un-known	Un-known	Un-known	Un-known	Alive	2019
228	69	No	Un-known	eASTERN	Un-known	IV	44	Un-known	Un-known	Yes	BONE MARROW	BONE MARROW	Negative	Un-known	Un-known	Un-known	Un-known	Yes	Yes	Un-known	Un-known	Un-known	Un-known	Alive	2017
229	82	No	Un-known	wESTERN	3+3	Un-known	100	Un-known	No	Un-known	Un-known	Un-known	Negative	Un-known	No	No	No	Yes	Yes	Un-known	Un-known	Un-known	Un-known	Alive	2017
230	83	No	Un-known	eASTERN	3+3	Un-known	59.68	Un-known	No	Un-known	Un-known	Un-known	Unknown	Un-known	No	No	No	Yes	Yes	Un-known	Un-known	Un-known	Un-known	Alive	2016
231	56	Un-known	Un-known	cENTRAL	4+5	Un-known	25.69	T3	No	No	Un-known	Un-known	Negative	Un-known	No	Yes	Un-known	Yes	Un-known	Un-known	Un-known	Un-known	Un-known	Alive	2019
232	73	No	Un-known	cENTRAL	3+3	Un-known	0.31	Un-known	No	Un-known	Un-known	Un-known	Unknown	Un-known	Un-known	Yes	Yes	Yes	Yes	Un-known	Un-known	Un-known	Un-known	Alive	2019
233	83	Un-known	Un-known	eASTERN	3+3	Un-known	25.6	T2	No	No	Un-known	Un-known	Unknown	No	No	No	No	Yes	Yes	Un-known	Un-known	Un-known	Un-known	Alive	2019
234	83	No	Un-known	cENTRAL	3+4	IV	224	T4	Yes	Yes	PELVIC	PELVIC	Negative	Un-known	No	Yes	Yes	Yes	Yes	Un-known	Un-known	Un-known	Un-known	Alive	2019
235	81	No	Un-known	wESTERN	3+3	Un-known	20.29	T3	No	Un-known	Un-known	Un-known	Unknown	Un-known	No	No	Un-known	Yes	Un-known	Un-known	Un-known	Un-known	Un-known	Alive	2019
236	59	Un-known	Un-known	eASTERN	4+4	Un-known	823.52	T4	No	Un-known	Un-known	Un-known	Positive	Un-known	No	No	Un-known	Yes	Yes	Un-known	Un-known	Un-known	Un-known	Alive	2019
237	70	No	Un-known	nORTHERN	Un-known	Un-known	2000	Un-known	No	Un-known	Un-known	Un-known	Negative	Un-known	Un-known	Un-known	Un-known	Yes	Yes	Un-known	Un-known	Un-known	Un-known	Alive	2016
238	73	Yes	Father	cENTRAL	3+4	III	96.9	Un-known	Un-known	Un-known	Un-known	Un-known	Unknown	Un-known	Un-known	Un-known	Un-known	Yes	Un-known	Un-known	Un-known	Un-known	Un-known	Alive	2016
239	70	No	Un-known	wESTERN	4+3	IV	100000	Un-known	Un-known	Yes	LUNG	LUNG	Negative	Un-known	No	No	Un-known	Yes	Un-known	Un-known	Un-known	Un-known	Un-known	Alive	2016
240	80	Un-known	Un-known	cENTRAL	4+4	Un-known	100000	Un-known	Un-known	Un-known	Un-known	Un-known	Unknown	Un-known	Un-known	Un-known	Un-known	Un-known	Un-known	Un-known	Un-known	Un-known	Un-known	Alive	2016
241	73	Yes	Uncle/Cousin	cENTRAL	Un-known	Un-known	56.82	T4	No	Yes	BONES	BONES	Unknown	Un-known	No	No	Un-known	Yes	Yes	Un-known	Un-known	Un-known	Un-known	Alive	2017
242	82	No	Un-known	wESTERN	4+4	Un-known	16.29	Un-known	Un-known	Un-known	Un-known	Un-known	Unknown	Un-known	No	Yes	Yes	Yes	Un-known	Un-known	Un-known	Un-known	Un-known	Alive	2016
243	68	No	Un-known	cENTRAL	4+5	Un-known	299.7	Un-known	Un-known	Un-known	Un-known	Un-known	Unknown	Un-known	No	No	Un-known	Yes	Un-known	Un-known	Un-known	Un-known	Un-known	Alive	2017
244	68	No	Un-known	cENTRAL	3+4	Un-known	355.5	Un-known	Un-known	Un-known	Un-known	Un-known	Negative	Un-known	No	No	Un-known	Yes	Un-known	Un-known	Un-known	Un-known	Un-known	Alive	2017
245	81	No	Un-known	eASTERN	3+5	Un-known	321.3	Un-known	No	Un-known	Un-known	Un-known	Negative	Un-known	Un-known	Yes	Un-known	Yes	Un-known	Un-known	Un-known	Un-known	Un-known	Dead	2018
246	74	Un-known	Un-known	cENTRAL	3+3	IV	94.5	T4	Un-known	Yes	BONE	BONE	Unknown	Un-known	No	No	No	Yes	Un-known	Un-known	Un-known	Un-known	Un-known	Dead	2015
247	71	No	Un-known	cENTRAL	3+5	V	593	T4	Yes	Yes	Un-known	Un-known	Un-known	Un-known	Un-known	Un-known	Un-known	Un-known	Un-known	Un-known	Un-known	Un-known	Un-known	Alive	2017
248	65	No	Un-known	cENTRAL	4+3	Un-known	86.38	Un-known	Un-known	Yes	BONE	BONE	Negative	Un-known	No	Yes	Yes	Yes	Un-known	Un-known	Un-known	Un-known	Un-known	Alive	2018
249	85	No	Un-known	eASTERN	3+3	Un-known	3236	Un-known	No	Un-known	Un-known	Un-known	Negative	Un-known	No	No	Un-known	Yes	Yes	Un-known	Un-known	Un-known	Un-known	Alive	2019
250	68	No	Un-known	wESTERN	4+4	IV	45	T4	Yes	Yes	Un-known	Un-known	Negative	Un-known	No	No	No	No	No	No	Un-known	Un-known	Un-known	Alive	2016
251	80	No	Un-known	cENTRAL	5+5	IV	21.55	T4	Un-known	Yes	BONE	BONE	Unknown	Un-known	No	No	No	Yes	Yes	Un-known	Un-known	Un-known	Un-known	Alive	2018
252	80	No	Un-known	cENTRAL	5+5	IV	21.55	T4	Un-known	Yes	Un-known	Un-known	Unknown	Un-known	No	No	No	Yes	Yes	Un-known	Un-known	Un-known	Un-known	Alive	2018
253	69	No	Un-known	wESTERN	3+3	Un-known	Un-known	Un-known	Un-known	Un-known	Un-known	Un-known	Un-known	Un-known	Un-known	Un-known	Un-known	Un-known	Un-known	Un-known	Un-known	Un-known	Un-known	Alive	2016
254	66	No	Un-known	cENTRAL	3+4	Un-known	119	T4	Yes	Yes	Un-known	Un-known	Negative	Un-known	Yes	No	No	No	No	Yes	Un-known	Un-known	Un-known	Alive	2016
255	66	Un-known	Un-known	wESTERN	3+3	IV	228.4	Un-known	Yes	Yes	SPINAL CORD	SPINAL CORD	Negative	Un-known	No	No	No	Yes	Un-known	Un-known	Un-known	Un-known	Un-known	Dead	2017
256	65	Un-known	Un-known	cENTRAL	3+4	IV	1073	Un-known	No	Yes	Un-known	Un-known	Negative	Un-known	No	No	Un-known	Yes	Un-known	Un-known	Un-known	Un-known	Un-known	Dead	2017
257	69	No	Un-known	eASTERN	5+4	V	757	T4	Un-known	Yes	Un-known	Un-known	Negative	Un-known	No	No	No	Un-known	Un-known	No	Un-known	Un-known	Un-known	Alive	2017
258	55	No	Un-known	wESTERN	Un-known	Un-known	Un-known	Un-known	Un-known	Un-known	Un-known	Un-known	Un-known	Un-known	Un-known	Un-known	Un-known	Un-known	Un-known	Un-known	Un-known	Un-known	Un-known	Un-known	2017
259	61	Un-known	Un-known	wESTERN	4+5	Un-known	2240	Un-known	No	Un-known	Un-known	Un-known	Negative	Un-known	No	No	Un-known	Yes	Yes	Un-known	Un-known	Un-known	Un-known	Dead	2017
260	67	Un-known	Un-known	cENTRAL	4+4	Un-known	0.02	Un-known	Un-known	Un-known	Un-known	Un-known	Unknown	Un-known	Un-known	Un-known	Un-known	Yes	Un-known	Un-known	Un-known	Un-known	Un-known	Alive	2017
261	55	No	Un-known	wESTERN	Un-known	Un-known	48.3	T4	Un-known	Yes	Un-known	Un-known	Un-known	Un-known	Un-known	Yes	Un-known	Un-known	Un-known	Un-known	Un-known	Un-known	Un-known	Dead	2017
262	76	No	Un-known	cENTRAL	4+4	Un-known	14.9	Un-known	Un-known	Un-known	Un-known	Un-known	Negative	Un-known	No	No	No	Yes	Un-known	Un-known	Un-known	Un-known	Un-known	Alive	2017
263	81	No	Un-known	wESTERN	Un-known	Un-known	45.93	T4	No	Yes	Un-known	Un-known	Unknown	Un-known	No	Yes	Un-known	Un-known	Un-known	Un-known	Un-known	Un-known	Un-known	Alive	2017
264	78	Yes	Un-known	eASTERN	3+4	Un-known	0.23	Un-known	Un-known	Un-known	Un-known	Un-known	Unknown	Un-known	Un-known	Yes	No	No	No	Un-known	Un-known	Un-known	Un-known	Alive	2016
265	81	No	Un-known	eASTERN	3+4	Un-known	7.56	T4	No	Yes	SPINE	SPINE	Negative	Un-known	No	Yes	Un-known	Un-known	Un-known	Un-known	Un-known	Un-known	Un-known	Alive	2016
266	80	No	Un-known	cENTRAL	5+4	Un-known	146.7	T4	Yes	Yes	Un-known	Un-known	Unknown	Un-known	Un-known	Un-known	Un-known	Un-known	Un-known	Un-known	Un-known	Un-known	Un-known	Alive	2016
267	60	No	Un-known	eASTERN	4+4	Un-known	617.1	T4	Un-known	Yes	Un-known	Un-known	Negative	Un-known	Un-known	Un-known	Un-known	Un-known	Un-known	Un-known	Un-known	Un-known	Un-known	Alive	2016
268	76	No	Un-known	eASTERN	Un-known	Un-known	2320	T4	Un-known	Yes	BONE	BONE	Negative	Un-known	No	No	Un-known	Un-known	Un-known	Un-known	Un-known	Un-known	Un-known	Alive	2016
269	75	No	Un-known	cENTRAL	4+4	Un-known	546.7	Un-known	Un-known	Un-known	Un-known	Un-known	Negative	Un-known	No	No	No	Un-known	Un-known	Un-known	Un-known	Un-known	Un-known	Alive	2016
270	73	No	Un-known	cENTRAL	4+4	Un-known	780	T4	Un-known	Yes	LUNG	LUNG	Un-known	Un-known	No	No	Un-known	Un-known	Un-known	Un-known	Un-known	Un-known	Un-known	Alive	2016
271	60	Un-known	Un-known	Un-known	3+3	Un-known	15.95	Un-known	Un-known	Un-known	Un-known	Un-known	Unknown	Un-known	Un-known	Un-known	Un-known	Un-known	Un-known	Un-known	Un-known	Un-known	Un-known	Alive	2016
272	64	No	Un-known	eASTERN	3+4	Un-known	2000	T4	Yes	Yes	Un-known	Un-known	Un-known	Un-known	No	No	Un-known	Un-known	Un-known	Un-known	Un-known	Un-known	Un-known	Alive	2016
273	69	No	Un-known	wESTERN	3+3	Un-known	2802	Un-known	Un-known	Un-known	Un-known	Un-known	Un-known	Un-known	No	Yes	Un-known	Un-known	Un-known	Un-known	Un-known	Un-known	Un-known	Alive	2016
274	80	No	Un-known	cENTRAL	Un-known	Un-known	Un-known	Un-known	Un-known	Un-known	Un-known	Un-known	Negative	Un-known	Un-known	Un-known	Un-known	Un-known	Un-known	Un-known	Un-known	Un-known	Un-known	Alive	2016
275	63	No	Un-known	cENTRAL	3+4	Un-known	1246	T4	Un-known	Yes	Un-known	Un-known	Negative	Un-known	No	No	No	No	Un-known	Un-known	Un-known	Un-known	Un-known	Alive	2016
276	69	No	Un-known	cENTRAL	4+4	Un-known	100	T4	Un-known	Yes	Un-known	Un-known	Negative	Un-known	Un-known	Un-known	Un-known	Un-known	Un-known	Un-known	Un-known	Un-known	Un-known	Dead	2016
277	45	No	Un-known	eASTERN	Un-known	V	158.9	T4	Un-known	Yes	Un-known	Un-known	Negative	Un-known	No	No	Un-known	Un-known	Un-known	Un-known	Un-known	Un-known	Un-known	Alive	2016
278	78	No	Un-known	wESTERN	4+4	Un-known	252.8	T4	Yes	No	Un-known	Un-known	Unknown	Un-known	Un-known	Un-known	Un-known	Un-known	Un-known	Un-known	Un-known	Un-known	Un-known	Alive	2016
279	65	No	Un-known	cENTRAL	Un-known	Un-known	100	Un-known	Un-known	Un-known	Un-known	Un-known	Negative	Yes	No	No	No	No	No	Yes	Un-known	Un-known	Un-known	Alive	2016
280	67	No	Un-known	cENTRAL	3+4	Un-known	25.83	T4	Yes	Yes	Un-known	Un-known	Negative	No	No	Yes	No	Un-known	Un-known	Yes	Un-known	Un-known	Un-known	Alive	2016
281	69	No	Un-known	cENTRAL	4+5	Un-known	37.66	T3	Un-known	Un-known	Un-known	Un-known	Unknown	Un-known	No	No	Un-known	Un-known	Un-known	Yes	Un-known	Un-known	Un-known	Alive	2016
282	83	Yes	Un-known	cENTRAL	3+3	Un-known	1231	T4	Un-known	Un-known	Un-known	Un-known	Negative	Un-known	No	Yes	Un-known	Un-known	Un-known	Un-known	Un-known	Un-known	Un-known	Alive	2016
283	80	No	Un-known	cENTRAL	4+4	Un-known	405.64	T4	No	Yes	Un-known	Un-known	Negative	Un-known	Un-known	Un-known	Un-known	Un-known	Un-known	Yes	Un-known	Un-known	Un-known	Alive	2016
284	70	Un-known	Un-known	cENTRAL	4+3	Un-known	7.4	T4	Un-known	No	Un-known	Un-known	Unknown	Un-known	Un-known	Un-known	Un-known	Un-known	Un-known	Yes	Un-known	Un-known	Un-known	Alive	2015
285	59	No	Un-known	wESTERN	Un-known	Un-known	297	T3	No	No	Un-known	Un-known	Negative	Un-known	No	No	Un-known	Un-known	Un-known	Yes	Un-known	Un-known	Un-known	Alive	2015
286	54	No	Un-known	cENTRAL	Un-known	Un-known	5265	T4	Un-known	Yes	Un-known	Un-known	Positive	Un-known	No	No	No	Un-known	Un-known	Yes	Un-known	Un-known	Un-known	Alive	2015
287	67	No	Un-known	cENTRAL	Un-known	Un-known	166	T4	Un-known	Yes	Un-known	Un-known	Negative	Un-known	No	No	Un-known	Un-known	Un-known	Yes	Un-known	Un-known	Un-known	Alive	2015
288	70	Yes	Father	cENTRAL	4+5	Un-known	438.8	Un-known	Un-known	No	Un-known	Un-known	Negative	Un-known	Un-known	Un-known	Un-known	Un-known	Un-known	Un-known	Un-known	Un-known	Un-known	Alive	2019
289	58	No	Un-known	cENTRAL	5+5	Un-known	39.99	T4	Un-known	Yes	LIVER	LIVER	Negative	Un-known	No	No	Un-known	Un-known	Un-known	No	Un-known	Un-known	Un-known	Alive	2019
290	73	Un-known	Un-known	eASTERN	4+3	Un-known	133.04	T4	Yes	Yes	Un-known	Un-known	Unknown	Un-known	Un-known	Un-known	Un-known	Un-known	Un-known	Un-known	Un-known	Un-known	Un-known	Alive	2015
291	73	Un-known	Un-known	eASTERN	4+3	Un-known	133.04	T4	Un-known	Yes	LIVER	LIVER	Negative	Un-known	No	No	Un-known	Un-known	Un-known	No	Un-known	Un-known	Un-known	Alive	2015
292	74	No	Un-known	cENTRAL	3+4	Un-known	2000	Un-known	Un-known	No	Un-known	Un-known	Unknown	Un-known	No	No	Un-known	Un-known	Un-known	Yes	Un-known	Un-known	Un-known	Alive	2015
293	67	No	Un-known	wESTERN	5+5	Un-known	25.7	Un-known	Un-known	Un-known	Un-known	Un-known	Positive	No	No	No	No	No	Yes	Yes	Un-known	Un-known	Un-known	Alive	2015
294	72	No	Un-known	cENTRAL	5+3	Un-known	187.8	Un-known	Un-known	Un-known	Un-known	Un-known	Unknown	Un-known	No	No	No	Un-known	Un-known	Yes	Un-known	Un-known	Un-known	Alive	2015
295	84	No	Un-known	cENTRAL	3+4	Un-known	50	T4	Yes	Yes	Un-known	Un-known	Negative	Un-known	No	No	Un-known	Yes	Un-known	Yes	Un-known	Un-known	Un-known	Alive	2015
296	80	No	Un-known	eASTERN	3+4	Un-known	68.4	T3	No	No	Un-known	Un-known	Un-known	Un-known	Yes	No	Un-known	Un-known	Un-known	No	Un-known	Un-known	Un-known	Alive	2015
297	76	No	Un-known	eASTERN	Un-known	Un-known	420.1	Un-known	No	No	Un-known	Un-known	Negative	Un-known	No	No	No	No	No	Yes	Un-known	Un-known	Un-known	Alive	2015
298	77	No	Un-known	cENTRAL	4+5	Un-known	174	T4	Yes	No	Un-known	Un-known	Negative	No	No	No	No	No	No	Yes	Un-known	Un-known	Un-known	Alive	2015
299	58	Un-known	Un-known	cENTRAL	Un-known	Un-known	100	T3	Yes	No	Un-known	Un-known	Positive	No	Un-known	Un-known	Un-known	Un-known	Un-known	Yes	Un-known	Un-known	Un-known	Alive	2015
300	87	No	Un-known	wESTERN	Un-known	Un-known	217	Un-known	Un-known	Un-known	Un-known	Un-known	Un-known	Un-known	No	No	Un-known	Un-known	Un-known	Yes	Un-known	Un-known	Un-known	Alive	2015
301	57	Un-known	Un-known	wESTERN	Un-known	Un-known	100	T4	Un-known	Yes	Un-known	Un-known	Negative	Un-known	No	No	Un-known	Un-known	Un-known	Yes	Un-known	Un-known	Un-known	Alive	2019
302	72	No	Un-known	cENTRAL	4+3	Un-known	949.3	Un-known	No	Yes	Un-known	Un-known	Unknown	Un-known	No	No	Un-known	Un-known	Un-known	No	Un-known	Un-known	Un-known	Alive	2018
303	70	No	Un-known	wESTERN	3+3	Un-known	14.36	T1	No	No	Un-known	Un-known	Unknown	Un-known	Yes	No	Un-known	Un-known	Un-known	Un-known	Un-known	Un-known	Un-known	Alive	2019
304	70	No	Un-known	cENTRAL	Un-known	Un-known	252	Un-known	Un-known	Un-known	Un-known	Un-known	Negative	Un-known	No	Yes	Un-known	Un-known	Un-known	Yes	Un-known	Un-known	Un-known	Alive	2015
305	56	No	Un-known	cENTRAL	4+4	Un-known	100	T4	No	Yes	Un-known	Un-known	Unknown	No	No	Yes	Un-known	Un-known	Un-known	No	Un-known	Un-known	Un-known	Alive	2018
306	80	No	Un-known	wESTERN	Un-known	Un-known	Un-known	Un-known	Un-known	Un-known	Un-known	Un-known	Negative	Un-known	No	No	No	No	No	No	Un-known	Un-known	Un-known	Alive	2015
307	84	No	Un-known	nORTHERN	Un-known	Un-known	1072	Un-known	Yes	Yes	Un-known	Un-known	Unknown	Un-known	Un-known	Un-known	Un-known	Un-known	Un-known	Yes	Un-known	Un-known	Un-known	Alive	2017
308	75	No	Un-known	wESTERN	3+3	Un-known	Un-known	Un-known	Un-known	Un-known	Un-known	Un-known	Unknown	Un-known	Un-known	Un-known	Un-known	Un-known	Un-known	Yes	Un-known	Un-known	Un-known	Alive	2017
309	65	No	Un-known	cENTRAL	3+4	Un-known	100	T4	No	Yes	Un-known	Un-known	Negative	Un-known	Un-known	Un-known	Un-known	Un-known	Un-known	Yes	Un-known	Un-known	Un-known	Alive	2017
310	61	No	Un-known	cENTRAL	3+3	Un-known	768.8	T4	No	Yes	Un-known	Un-known	Un-known	No	No	No	No	No	No	Yes	Un-known	Un-known	Un-known	Alive	2017
311	80	No	Un-known	wESTERN	5+5	Un-known	645	T4	No	Yes	Un-known	Un-known	Negative	Un-known	No	No	No	No	No	Yes	Un-known	Un-known	Un-known	Alive	2017
312	76	No	Un-known	eASTERN	3+3	Un-known	39.88	T4	No	Yes	Un-known	Un-known	Negative	No	No	No	No	No	No	Yes	Un-known	Un-known	Un-known	Alive	2017
313	79	No	Un-known	eASTERN	3+3	Un-known	141.6	T4	Yes	Yes	PELVIC BONE	PELVIC BONE	Negative	No	No	No	No	No	No	Yes	Un-known	Un-known	Un-known	Alive	2017
314	70	No	Un-known	nORTHERN	5+5	Un-known	91.79	Un-known	Un-known	Un-known	Un-known	Un-known	Negative	No	No	Yes	No	No	No	Yes	Un-known	Un-known	Un-known	Alive	2017
315	72	No	Un-known	eASTERN	5+5	Un-known	80.77	T3	No	No	Un-known	Un-known	Negative	No	No	No	No	No	No	Yes	Un-known	Un-known	Un-known	Alive	2017
316	80	No	Un-known	cENTRAL	3+3	Un-known	501.2	T4	Un-known	Yes	Un-known	Un-known	Negative	No	Yes	Yes	No	No	No	Yes	Un-known	Un-known	Un-known	Alive	2017
317	66	No	Un-known	eASTERN	4+4	Un-known	132.1	T3	No	No	Un-known	Un-known	Negative	Un-known	Un-known	Un-known	Un-known	Un-known	Un-known	Yes	Un-known	Un-known	Un-known	Alive	2017
318	72	Un-known	Un-known	cENTRAL	4+5	Un-known	Un-known	Un-known	Un-known	Un-known	Un-known	Un-known	Unknown	Un-known	Un-known	Un-known	Un-known	Un-known	Un-known	Un-known	Un-known	Un-known	Un-known	Alive	2017
319	57	No	Un-known	cENTRAL	3+4	Un-known	1344.3	T4	Yes	Un-known	Un-known	Un-known	Unknown	No	Un-known	Un-known	Un-known	Un-known	Un-known	Yes	Un-known	Un-known	Un-known	Alive	2017
320	76	No	Un-known	wESTERN	Un-known	Un-known	100	Un-known	Un-known	Un-known	Un-known	Un-known	Unknown	No	No	No	No	No	No	Yes	Un-known	Un-known	Un-known	Alive	2017
321	75	No	Un-known	wESTERN	Un-known	Un-known	252.2	Un-known	Un-known	No	Un-known	Un-known	Negative	Un-known	No	No	No	No	No	Yes	Un-known	Un-known	Un-known	Alive	2017
322	85	No	Un-known	nORTHERN	4+4	Un-known	100	T4	No	Yes	Un-known	Un-known	Negative	No	No	No	No	No	No	Yes	Un-known	Un-known	Un-known	Alive	2017
323	58	No	Un-known	cENTRAL	Un-known	Un-known	73.1	T4	No	Yes	Un-known	Un-known	Unknown	No	No	No	No	No	No	Yes	Un-known	Un-known	Un-known	Alive	2017
324	66	No	Un-known	cENTRAL	5+5	Un-known	71.55	T4	No	Yes	Un-known	Un-known	Negative	No	No	No	No	No	No	Yes	Un-known	Un-known	Un-known	Alive	2017
325	64	No	Un-known	nORTHERN	4+5	Un-known	83.65	T4	No	Yes	Un-known	Un-known	Negative	No	No	No	No	No	No	No	Un-known	Un-known	Un-known	Alive	2017
326	76	No	Un-known	wESTERN	5+4	Un-known	1560	Un-known	Yes	No	Un-known	Un-known	Unknown	No	Yes	No	No	No	No	Yes	Un-known	Un-known	Un-known	Alive	2017
327	76	Un-known	Un-known	cENTRAL	Un-known	Un-known	100	Un-known	Un-known	Un-known	Un-known	Un-known	Unknown	Un-known	Un-known	Un-known	Un-known	Un-known	Un-known	Un-known	Un-known	Un-known	Un-known	Alive	2017
328	63	No	Un-known	wESTERN	4+3	I	0	Un-known	Un-known	Un-known	Un-known	Un-known	Negative	Un-known	No	No	No	No	No	No	Un-known	Un-known	Un-known	Alive	2015
329	92	Un-known	Un-known	cENTRAL	Un-known	Un-known	Un-known	Un-known	No	Yes	Un-known	Un-known	Un-known	Un-known	Un-known	Un-known	Un-known	Un-known	Un-known	Un-known	Un-known	Un-known	Un-known	Alive	2017
330	69	No	Un-known	cENTRAL	3+3	Un-known	17.88	T3	No	No	Un-known	Un-known	Negative	No	Un-known	Un-known	Un-known	Un-known	Un-known	Yes	Un-known	Un-known	Un-known	Alive	2017
331	78	Un-known	Un-known	eASTERN	4+4	Un-known	100	Un-known	Un-known	Un-known	Un-known	Un-known	Unknown	Un-known	Un-known	Un-known	Un-known	Un-known	Un-known	Un-known	Un-known	Un-known	Un-known	Alive	2017
332	83	No	Un-known	wESTERN	Un-known	Un-known	116	T3	Yes	No	Un-known	Un-known	Negative	Un-known	Un-known	Un-known	Un-known	Un-known	Un-known	Un-known	Un-known	Un-known	Un-known	Alive	2017
333	64	No	Un-known	cENTRAL	3+3	Un-known	99.93	Un-known	Un-known	Un-known	Un-known	Un-known	Negative	Un-known	No	Yes	No	Un-known	Un-known	Yes	Un-known	Un-known	Un-known	Alive	2017
334	82	Yes	Uncle/Cousin	cENTRAL	4+5	Un-known	38	Un-known	Un-known	No	Un-known	Un-known	Un-known	Un-known	Un-known	Un-known	Un-known	Un-known	Un-known	Un-known	Un-known	Un-known	Un-known	Alive	2017
335	65	No	Un-known	cENTRAL	4+5	Un-known	530	Un-known	Un-known	Un-known	Un-known	Un-known	Negative	Un-known	Un-known	Un-known	Un-known	Un-known	Un-known	Yes	Un-known	Un-known	Un-known	Alive	2017
336	75	Un-known	Un-known	cENTRAL	Un-known	Un-known	42.01	Un-known	Un-known	Un-known	Un-known	Un-known	Negative	Un-known	Un-known	Un-known	Un-known	Un-known	Un-known	Un-known	Un-known	Un-known	Un-known	Alive	2017
337	57	Yes	Uncle/Cousin	wESTERN	Un-known	Un-known	639.4	Un-known	Un-known	Un-known	Un-known	Un-known	Negative	Un-known	No	No	No	No	No	Yes	Un-known	Un-known	Un-known	Alive	2017
338	81	No	Un-known	cENTRAL	4+5	Un-known	656.3	Un-known	No	No	Un-known	Un-known	Negative	No	No	No	No	No	No	Yes	Un-known	Un-known	Un-known	Alive	2017
339	73	No	Un-known	wESTERN	Un-known	Un-known	2410	Un-known	Un-known	Un-known	Un-known	Un-known	Negative	Un-known	Yes	Yes	No	Yes	No	No	Un-known	Un-known	Un-known	Alive	2017
340	70	No	Un-known	nORTHERN	4+4	Un-known	Un-known	Un-known	Un-known	Un-known	Un-known	Un-known	Positive	No	No	No	No	No	No	Yes	Un-known	Un-known	Un-known	Alive	2017
341	73	No	Un-known	wESTERN	4+4	Un-known	15.66	Un-known	No	No	Un-known	Un-known	Unknown	Un-known	Yes	Yes	Un-known	Un-known	No	Yes	Un-known	Un-known	Un-known	Alive	2017
342	82	No	Un-known	eASTERN	Un-known	Un-known	1659	Un-known	Un-known	Yes	Un-known	Un-known	Un-known	Un-known	No	No	Un-known	Un-known	Un-known	Yes	Un-known	Un-known	Un-known	Alive	2017
343	49	No	Un-known	wESTERN	4+4	Un-known	100	T4	No	Yes	Un-known	Un-known	Negative	No	No	No	No	No	Yes	Yes	Un-known	Un-known	Un-known	Dead	2017
344	78	Un-known	Un-known	cENTRAL	3+3	Un-known	140.8	T4	No	Yes	Un-known	Un-known	Unknown	Un-known	No	No	No	No	No	No	Un-known	Un-known	Un-known	Alive	2017
345	78	No	Un-known	cENTRAL	5+5	Un-known	Un-known	Un-known	Un-known	Un-known	Un-known	Un-known	Unknown	Un-known	No	No	No	No	No	Yes	Un-known	Un-known	Un-known	Alive	2017
346	97	Un-known	Un-known	nORTHERN	Un-known	Un-known	164.1	Un-known	Un-known	Un-known	Un-known	Un-known	Un-known	Un-known	No	No	Un-known	Un-known	Un-known	Yes	Un-known	Un-known	Un-known	Alive	2017
347	62	No	Un-known	cENTRAL	5+4	Un-known	182.4	T4	No	Yes	Un-known	Un-known	Negative	No	No	No	No	No	No	Yes	Un-known	Un-known	Un-known	Alive	2017
348	73	No	Un-known	cENTRAL	Un-known	Un-known	10.42	T4	Yes	Yes	Un-known	Un-known	Negative	No	No	No	No	No	No	No	Un-known	Un-known	Un-known	Alive	2017
349	64	No	Un-known	nORTHERN	Un-known	Un-known	72.9	Un-known	Un-known	No	Un-known	Un-known	Unknown	No	Yes	Yes	No	No	No	Yes	Un-known	Un-known	Un-known	Alive	2017
350	62	No	Un-known	cENTRAL	Un-known	Un-known	145	T4	No	Yes	Un-known	Un-known	Negative	No	No	No	No	No	No	Yes	Un-known	Un-known	Un-known	Alive	2017
351	56	Yes	Father	wESTERN	3+3	Un-known	12.19	T2	Yes	Un-known	Un-known	Un-known	Un-known	Un-known	No	Yes	No	No	No	No	Un-known	Un-known	Un-known	Alive	2018
352	65	No	Un-known	cENTRAL	Un-known	Un-known	100	T3	No	No	Un-known	Un-known	Negative	No	No	No	No	No	No	Yes	Un-known	Un-known	Un-known	Alive	2019
353	88	No	Un-known	cENTRAL	3+3	Un-known	307.7	T4	No	Yes	Un-known	Un-known	Unknown	No	No	Yes	No	No	No	Yes	Un-known	Un-known	Un-known	Alive	2018
354	68	No	Un-known	eASTERN	Un-known	Un-known	20.88	Un-known	Un-known	Un-known	Un-known	Un-known	Unknown	Un-known	No	No	No	No	No	No	Un-known	Un-known	Un-known	Alive	2017
355	76	No	Un-known	cENTRAL	3+4	Un-known	13.1	Un-known	No	No	Un-known	Un-known	Negative	Un-known	No	Yes	No	No	No	Yes	Un-known	Un-known	Un-known	Alive	2017
356	55	No	Un-known	cENTRAL	5+5	Un-known	Un-known	Un-known	Un-known	Un-known	Un-known	Un-known	Unknown	Un-known	No	No	No	No	No	Yes	Un-known	Un-known	Un-known	Alive	2019
357	70	Un-known	Un-known	eASTERN	3+4	Un-known	4243	Un-known	No	No	Un-known	Un-known	Un-known	No	No	No	No	No	No	No	Un-known	Un-known	Un-known	Alive	2017
358	70	Un-known	Un-known	cENTRAL	5+4	Un-known	Un-known	Un-known	Un-known	Un-known	Un-known	Un-known	Un-known	Un-known	Un-known	Un-known	Un-known	Un-known	Un-known	Un-known	Un-known	Un-known	Un-known	Un-known	2017
359	75	Un-known	Un-known	eASTERN	4+4	Un-known	Un-known	Un-known	Un-known	Un-known	Un-known	Un-known	Un-known	Un-known	Un-known	Un-known	Un-known	Un-known	Un-known	Un-known	Un-known	Un-known	Un-known	Alive	2017
360	74	No	Un-known	eASTERN	Un-known	Un-known	170.1	T4	Un-known	Yes	Un-known	Un-known	Negative	No	No	No	No	No	No	No	Un-known	Un-known	Un-known	Alive	2017
361	82	No	Un-known	cENTRAL	4+4	Un-known	Un-known	Un-known	Un-known	Un-known	Un-known	Un-known	Negative	No	No	No	No	No	No	Yes	Un-known	Un-known	Un-known	Alive	2019
362	70	No	Un-known	cENTRAL	5+4	Un-known	2000	T4	No	No	Un-known	Un-known	Unknown	No	No	No	No	No	No	Yes	Un-known	Un-known	Un-known	Dead	2017
363	68	No	Un-known	wESTERN	4+4	Un-known	48.86	T4	No	Yes	Un-known	Un-known	Un-known	No	No	No	No	No	No	Yes	Un-known	Un-known	Un-known	Alive	2017
364	65	No	Un-known	wESTERN	Un-known	Un-known	2000	T4	Yes	Yes	Un-known	Un-known	Unknown	No	No	No	No	No	No	No	Un-known	Un-known	Un-known	Alive	2017
365	72	No	Un-known	cENTRAL	4+4	Un-known	82.64	T4	No	Yes	Un-known	Un-known	Negative	No	No	No	No	No	No	Yes	Un-known	Un-known	Un-known	Alive	2017
366	79	No	Un-known	eASTERN	Un-known	Un-known	15.59	Un-known	No	No	Un-known	Un-known	Negative	No	No	Yes	No	No	No	Yes	Un-known	Un-known	Un-known	Alive	2017
367	75	No	Un-known	eASTERN	4+5	Un-known	40	T4	Yes	Yes	BONES	BONES	Un-known	No	No	No	No	No	No	Yes	Un-known	Un-known	Un-known	Alive	2017
368	79	No	Un-known	wESTERN	Un-known	Un-known	Un-known	Un-known	Un-known	Un-known	Un-known	Un-known	Un-known	Un-known	Un-known	Un-known	Un-known	Un-known	Un-known	Un-known	Un-known	Un-known	Un-known	Un-known	2017
369	53	Yes	Father	eASTERN	5+3	Un-known	Un-known	Un-known	No	Yes	Un-known	Un-known	Positive	Un-known	Un-known	Un-known	Un-known	Un-known	Un-known	Yes	Un-known	Un-known	Un-known	Alive	2017
370	67	No	Un-known	wESTERN	3+4	Un-known	2000	T4	No	Yes	Un-known	Un-known	Negative	No	Un-known	Un-known	No	No	No	No	Un-known	Un-known	Un-known	Alive	2017
371	45	No	Un-known	cENTRAL	5+5	Un-known	39	T3	Un-known	Un-known	Un-known	Un-known	Negative	Un-known	No	No	No	No	No	Yes	Un-known	Un-known	Un-known	Alive	2019
372	59	No	Un-known	cENTRAL	4+4	Un-known	19.3	T3	No	No	Un-known	Un-known	Negative	No	No	No	No	No	No	Yes	Un-known	Un-known	Un-known	Alive	2016
373	71	Un-known	Un-known	cENTRAL	5+5	Un-known	0.44	T4	Un-known	Yes	Un-known	Un-known	Unknown	Yes	Un-known	Un-known	Un-known	Un-known	Un-known	Yes	Un-known	Un-known	Un-known	Alive	2019
374	74	No	Un-known	Un-known	Un-known	Un-known	100	T4	No	Yes	Un-known	Un-known	Negative	No	No	No	No	No	No	No	Un-known	Un-known	Un-known	Alive	2018
375	75	Un-known	Un-known	cENTRAL	5+4	Un-known	66.2	Un-known	Un-known	Un-known	Un-known	Un-known	Unknown	Un-known	Un-known	Un-known	Un-known	Un-known	Un-known	Un-known	Un-known	Un-known	Un-known	Alive	2019
376	72	Un-known	Un-known	cENTRAL	5+4	Un-known	3800	T4	No	Yes	Un-known	Un-known	Un-known	No	No	No	No	Un-known	Un-known	Yes	Un-known	Un-known	Un-known	Alive	2018
377	65	No	Un-known	wESTERN	4+3	Un-known	100	T4	No	No	Un-known	Un-known	Negative	No	No	Yes	No	No	No	Yes	Un-known	Un-known	Un-known	Alive	2019
378	62	No	Un-known	nORTHERN	4+4	Un-known	41.4	T4	No	No	Un-known	Un-known	Negative	No	No	No	No	No	No	Yes	Un-known	Un-known	Un-known	Alive	2018
379	74	Un-known	Un-known	cENTRAL	3+4	Un-known	100	T4	No	Yes	Un-known	Un-known	Un-known	Un-known	No	Yes	No	No	No	Un-known	Un-known	Un-known	Un-known	Alive	2019
380	87	No	Un-known	cENTRAL	4+5	Un-known	1000	T4	Un-known	Un-known	Un-known	Un-known	Negative	No	No	No	No	No	No	Yes	Un-known	Un-known	Un-known	Alive	2019
381	78	Un-known	Un-known	wESTERN	4+5	Un-known	52.41	T4	Un-known	No	Un-known	Un-known	Un-known	Un-known	Un-known	Un-known	Un-known	Un-known	Un-known	Un-known	Un-known	Un-known	Un-known	Alive	2018
382	65	Yes	Father	cENTRAL	3+4	Un-known	0.59	T1	No	No	Un-known	Un-known	Negative	No	No	Yes	Un-known	Un-known	Un-known	Un-known	Un-known	Un-known	Un-known	Alive	2019
383	73	Un-known	Un-known	cENTRAL	5+5	Un-known	93.13	T4	No	Yes	Un-known	Un-known	Unknown	Un-known	Un-known	Un-known	Un-known	Un-known	Un-known	Un-known	Un-known	Un-known	Un-known	Alive	2018
384	82	No	Un-known	eASTERN	4+4	Un-known	162.2	T4	Un-known	Yes	Un-known	Un-known	Negative	Un-known	Un-known	Yes	No	No	No	Yes	Un-known	Un-known	Un-known	Alive	2019
385	56	No	Un-known	cENTRAL	3+3	Un-known	131.3	Un-known	Un-known	Un-known	Un-known	Un-known	Unknown	Un-known	No	No	Un-known	Un-known	Un-known	Yes	Un-known	Un-known	Un-known	Alive	2019
386	77	No	Un-known	wESTERN	4+4	Un-known	Un-known	T2	No	No	Un-known	Un-known	Negative	No	Yes	No	No	No	No	Yes	Un-known	Un-known	Un-known	Alive	2018
387	70	No	Un-known	cENTRAL	3+5	Un-known	11.28	T3	Yes	No	Un-known	Un-known	Negative	No	No	No	No	No	No	Yes	Un-known	Un-known	Un-known	Alive	2019
388	85	Yes	Un-known	wESTERN	5+5	Un-known	320	T3	No	No	Un-known	Un-known	Negative	No	No	Yes	No	No	No	Yes	Un-known	Un-known	Un-known	Alive	2019
389	53	No	Un-known	cENTRAL	5+5	Un-known	5.39	Un-known	Un-known	Un-known	Un-known	Un-known	Negative	No	No	No	No	No	No	No	Un-known	Un-known	Un-known	Alive	2018
390	61	Un-known	Un-known	eASTERN	3+3	Un-known	Un-known	Un-known	Un-known	Un-known	Un-known	Un-known	Negative	No	No	Yes	No	No	No	Yes	Un-known	Un-known	Un-known	Alive	2018
391	64	Un-known	Un-known	wESTERN	5+4	Un-known	315	Un-known	Un-known	Un-known	Un-known	Un-known	Un-known	Un-known	No	Yes	No	No	No	Un-known	Un-known	Un-known	Un-known	Alive	2019
392	85	No	Un-known	wESTERN	3+4	Un-known	100	T4	Yes	Yes	Un-known	Un-known	Unknown	Un-known	Yes	No	No	No	No	Yes	Un-known	Un-known	Un-known	Alive	2018
393	63	No	Un-known	cENTRAL	5+3	Un-known	1700	T4	No	Yes	Un-known	Un-known	Unknown	No	No	No	No	No	No	No	Un-known	Un-known	Un-known	Alive	2018
394	82	No	Un-known	cENTRAL	5+4	Un-known	21.13	T4	No	Yes	Un-known	Un-known	Negative	No	No	No	No	No	No	Yes	Un-known	Un-known	Un-known	Alive	2017
395	51	No	Un-known	wESTERN	5+5	Un-known	2178	T4	Yes	Yes	Un-known	Un-known	Un-known	No	No	No	No	No	No	Yes	Un-known	Un-known	Un-known	Alive	2016
396	61	No	Un-known	eASTERN	5+5	Un-known	135.45	T4	Yes	Yes	Un-known	Un-known	Unknown	No	No	No	No	No	No	Yes	Un-known	Un-known	Un-known	Alive	2018
397	75	No	Un-known	wESTERN	5+5	Un-known	158.21	T4	No	Yes	Un-known	Un-known	Positive	Yes	No	No	No	No	No	No	Un-known	Un-known	Un-known	Alive	2016
398	73	No	Un-known	cENTRAL	4+4	Un-known	2.03	T4	Yes	Yes	Un-known	Un-known	Negative	No	No	Yes	No	Yes	No	No	Un-known	Un-known	Un-known	Alive	2019
399	62	No	Un-known	eASTERN	4+3	Un-known	0.02	Un-known	Un-known	Un-known	Un-known	Un-known	Negative	No	No	No	No	No	No	Yes	Un-known	Un-known	Un-known	Alive	2019
400	65	No	Un-known	cENTRAL	3+5	Un-known	760.99	T4	No	Yes	Un-known	Un-known	Unknown	No	No	No	No	No	No	Yes	Un-known	Un-known	Un-known	Alive	2018
401	70	No	Un-known	cENTRAL	3+3	Un-known	16.3	T1	No	No	Un-known	Un-known	Unknown	No	Yes	No	No	No	No	Yes	Un-known	Un-known	Un-known	Alive	2018
402	71	No	Un-known	eASTERN	4+4	Un-known	47.92	T4	Yes	No	Un-known	Un-known	Negative	No	No	No	No	No	Yes	Yes	Un-known	Un-known	Un-known	Alive	2016
403	59	Un-known	Un-known	cENTRAL	5+4	Un-known	Un-known	T4	No	Yes	Un-known	Un-known	Un-known	Un-known	Un-known	Un-known	Un-known	Un-known	Un-known	Un-known	Un-known	Un-known	Un-known	Alive	2019
404	75	Un-known	Un-known	cENTRAL	3+3	Un-known	7	Un-known	Un-known	Un-known	Un-known	Un-known	Un-known	Un-known	Un-known	Un-known	Un-known	Un-known	Un-known	Un-known	Un-known	Un-known	Un-known	Alive	2018
405	62	No	Un-known	cENTRAL	3+3	Un-known	7.53	T3	No	No	Un-known	Un-known	Negative	No	No	No	No	No	No	Yes	Un-known	Un-known	Un-known	Alive	2018
406	76	No	Un-known	cENTRAL	4+4	Un-known	1588.64	T4	No	Yes	Un-known	Un-known	Negative	No	No	No	No	No	No	Yes	Un-known	Un-known	Un-known	Alive	2019
407	65	No	Un-known	wESTERN	4+3	Un-known	154.7	T2	Yes	No	Un-known	Un-known	Negative	No	No	No	No	No	No	Yes	Un-known	Un-known	Un-known	Alive	2018
408	60	Un-known	Un-known	Un-known	4+4	Un-known	100	T4	Un-known	Un-known	Un-known	Un-known	Un-known	Un-known	Un-known	Un-known	Un-known	Un-known	Un-known	No	Un-known	Un-known	Un-known	Alive	2018
409	70	No	Un-known	cENTRAL	4+5	Un-known	100	T4	No	Yes	Un-known	Un-known	Unknown	No	No	No	No	No	No	Yes	Un-known	Un-known	Un-known	Alive	2018
410	58	Yes	Un-known	wESTERN	Un-known	Un-known	414.8	T4	No	Yes	Un-known	Un-known	Positive	No	Yes	No	No	No	No	No	Un-known	Un-known	Un-known	Alive	2018
411	81	Un-known	Un-known	cENTRAL	Un-known	Un-known	Un-known	T4	No	Yes	Un-known	Un-known	Un-known	Un-known	Un-known	Un-known	Un-known	Un-known	Un-known	Un-known	Un-known	Un-known	Un-known	Alive	2019
412	63	No	Un-known	cENTRAL	4+4	Un-known	5408	T4	No	Yes	Un-known	Un-known	Negative	No	No	No	No	No	No	Yes	Un-known	Un-known	Un-known	Alive	2019
413	70	Yes	Un-known	cENTRAL	5+5	Un-known	10.3	Un-known	Un-known	Un-known	Un-known	Un-known	Negative	Yes	No	No	No	No	No	Yes	Un-known	Un-known	Un-known	Alive	2019
414	66	Un-known	Un-known	cENTRAL	3+4	Un-known	427.3	T4	No	Yes	Un-known	Un-known	Unknown	No	No	No	No	No	No	Yes	Un-known	Un-known	Un-known	Alive	2015
415	74	No	Un-known	wESTERN	3+4	Un-known	574.7	T4	No	Yes	Un-known	Un-known	Negative	No	Un-known	Un-known	Un-known	Yes	Yes	Yes	Un-known	Un-known	Un-known	Alive	2017
416	67	No	Un-known	wESTERN	5+3	Un-known	8.14	T4	No	Yes	Un-known	Un-known	Negative	No	No	No	No	No	No	Yes	Un-known	Un-known	Un-known	Alive	2018
417	67	Un-known	Un-known	Un-known	Un-known	Un-known	Un-known	T4	No	Yes	Un-known	Un-known	Unknown	Un-known	Un-known	Un-known	Un-known	Un-known	Un-known	Un-known	Un-known	Un-known	Un-known	Alive	2018
418	67	Un-known	Un-known	Un-known	Un-known	Un-known	Un-known	T4	Un-known	Yes	Un-known	Un-known	Unknown	Un-known	Un-known	Un-known	Un-known	Un-known	Un-known	Un-known	Un-known	Un-known	Un-known	Alive	2018
419	64	Un-known	Un-known	cENTRAL	Un-known	Un-known	100	T4	Un-known	Yes	Un-known	Un-known	Un-known	Un-known	Un-known	Un-known	Un-known	Un-known	Un-known	Un-known	Un-known	Un-known	Un-known	Alive	2018
420	85	Un-known	Un-known	wESTERN	4+5	Un-known	1472	T4	No	Yes	Un-known	Un-known	Un-known	Un-known	Un-known	Un-known	Un-known	Un-known	Un-known	Un-known	Un-known	Un-known	Un-known	Alive	2018
421	63	Un-known	Un-known	cENTRAL	5+5	Un-known	100	T4	No	Yes	Un-known	Un-known	Un-known	Un-known	Un-known	Un-known	Un-known	Un-known	Un-known	Un-known	Un-known	Un-known	Un-known	Alive	2018
422	57	Un-known	Un-known	cENTRAL	Un-known	Un-known	0.96	T3	No	No	Un-known	Un-known	Positive	Yes	No	No	No	No	No	No	Un-known	Un-known	Un-known	Alive	2017
423	69	Yes	Father	wESTERN	3+3	Un-known	9.6	T3	No	No	Un-known	Un-known	Un-known	No	No	Yes	No	No	No	No	Un-known	Un-known	Un-known	Alive	2016
424	44	Yes	Father	eASTERN	3+3	Un-known	1.25	Un-known	Un-known	Un-known	Un-known	Un-known	Negative	No	No	No	No	No	No	Yes	Un-known	Un-known	Un-known	Alive	2017
425	68	Un-known	Un-known	eASTERN	3+5	Un-known	90.82	T4	Yes	Yes	Un-known	Un-known	Un-known	Un-known	No	No	No	No	No	Yes	Un-known	Un-known	Un-known	Alive	2018
426	63	Un-known	Un-known	cENTRAL	5+5	Un-known	1.31	T4	No	Yes	Un-known	Un-known	Un-known	Un-known	Un-known	Un-known	Un-known	Un-known	Un-known	Un-known	Un-known	Un-known	Un-known	Alive	2018
427	69	Un-known	Un-known	cENTRAL	Un-known	Un-known	Un-known	T4	No	Yes	Un-known	Un-known	Unknown	Un-known	Un-known	Un-known	Un-known	Un-known	Un-known	Un-known	Un-known	Un-known	Un-known	Alive	2018
428	67	Yes	Uncle/Cousin	cENTRAL	4+3	Un-known	2341	Un-known	Un-known	Un-known	Un-known	Un-known	Negative	No	No	No	No	No	No	Yes	Un-known	Un-known	Un-known	Alive	2018
429	70	No	Un-known	wESTERN	Un-known	Un-known	1000	T4	No	Yes	Un-known	Un-known	Negative	No	No	No	No	No	No	No	Un-known	Un-known	Un-known	Alive	2017
430	78	Un-known	Un-known	cENTRAL	3+3	Un-known	914	T4	No	Yes	Un-known	Un-known	Un-known	Un-known	Un-known	Un-known	Un-known	Un-known	Un-known	Un-known	Un-known	Un-known	Un-known	Alive	2018
431	60	No	Un-known	eASTERN	4+4	Un-known	Un-known	T4	No	Yes	Un-known	Un-known	Unknown	No	No	No	No	No	No	Yes	Un-known	Un-known	Un-known	Alive	2018
432	73	Un-known	Un-known	cENTRAL	Un-known	Un-known	Un-known	T4	No	Yes	Un-known	Un-known	Un-known	Un-known	Un-known	Un-known	Un-known	Un-known	Un-known	Yes	Un-known	Un-known	Un-known	Alive	2018
433	76	No	Un-known	eASTERN	3+3	Un-known	89.52	T3	No	No	Un-known	Un-known	Negative	No	Yes	Yes	No	No	No	Yes	Un-known	Un-known	Un-known	Alive	2018
434	85	Un-known	Un-known	cENTRAL	5+5	Un-known	100	T3	No	No	Un-known	Un-known	Un-known	Un-known	Un-known	Un-known	Un-known	Un-known	Un-known	Yes	Un-known	Un-known	Un-known	Alive	2018
435	72	Un-known	Un-known	Un-known	Un-known	Un-known	Un-known	T4	No	Yes	Un-known	Un-known	Un-known	Un-known	Un-known	Un-known	Un-known	Un-known	Un-known	Un-known	Un-known	Un-known	Un-known	Alive	2018
436	75	Un-known	Un-known	nORTHERN	4+5	Un-known	100	T4	No	Yes	Un-known	Un-known	Un-known	Un-known	Un-known	Un-known	Un-known	Un-known	Un-known	Un-known	Un-known	Un-known	Un-known	Alive	2018
437	73	Un-known	Un-known	cENTRAL	5+5	Un-known	422.7	T4	Yes	No	Un-known	Un-known	Unknown	No	No	Yes	No	No	No	Yes	Un-known	Un-known	Un-known	Alive	2018
438	76	No	Un-known	cENTRAL	3+4	Un-known	787.5	T4	No	Yes	Un-known	Un-known	Negative	No	No	Yes	No	No	No	No	Un-known	Un-known	Un-known	Alive	2018
439	91	Un-known	Un-known	eASTERN	Un-known	Un-known	100	T4	No	Yes	Un-known	Un-known	Un-known	Un-known	Un-known	Un-known	Un-known	Un-known	Un-known	Un-known	Un-known	Un-known	Un-known	Alive	2015
440	87	No	Un-known	eASTERN	3+3	Un-known	650	Un-known	Un-known	Un-known	Un-known	Un-known	Unknown	No	Yes	Yes	No	No	No	Yes	Un-known	Un-known	Un-known	Alive	2018
441	62	No	Un-known	wESTERN	4+4	Un-known	2.14	T3	No	No	Un-known	Un-known	Negative	No	No	Yes	No	No	No	No	Un-known	Un-known	Un-known	Alive	2015
442	64	Un-known	Un-known	cENTRAL	3+5	Un-known	6.33	Un-known	No	No	Un-known	Un-known	Un-known	Un-known	Un-known	Un-known	Un-known	Un-known	Un-known	Un-known	Un-known	Un-known	Un-known	Alive	2015
443	60	Un-known	Un-known	cENTRAL	4+3	Un-known	0.05	Un-known	Un-known	Un-known	Un-known	Un-known	Un-known	Un-known	Un-known	Un-known	Un-known	Un-known	Un-known	Un-known	Un-known	Un-known	Un-known	Alive	2015
444	71	Un-known	Un-known	cENTRAL	4+4	Un-known	142.7	Un-known	Un-known	Un-known	Un-known	Un-known	Un-known	Un-known	Un-known	Un-known	Un-known	Un-known	Un-known	Un-known	Un-known	Un-known	Un-known	Alive	2015
445	60	No	Un-known	cENTRAL	4+4	Un-known	164.2	T4	No	Yes	Un-known	Un-known	Negative	No	No	No	No	No	No	Yes	Un-known	Un-known	Un-known	Alive	2015
446	69	Un-known	Un-known	wESTERN	Un-known	Un-known	Un-known	T3	No	No	Un-known	Un-known	Negative	No	No	No	No	No	No	Yes	Un-known	Un-known	Un-known	Alive	2015
447	72	Un-known	Un-known	cENTRAL	3+3	Un-known	76.63	T4	No	Yes	Un-known	Un-known	Negative	No	No	No	No	No	No	No	Un-known	Un-known	Un-known	Alive	2015
448	80	Un-known	Un-known	cENTRAL	Un-known	Un-known	Un-known	T4	No	Yes	Un-known	Un-known	Un-known	Un-known	Un-known	Un-known	Un-known	Un-known	Un-known	Un-known	Un-known	Un-known	Un-known	Alive	2015
449	66	No	Un-known	cENTRAL	4+3	Un-known	178.7	Un-known	Un-known	Un-known	Un-known	Un-known	Negative	No	Yes	Yes	No	No	No	Yes	Un-known	Un-known	Un-known	Alive	2015
450	59	Un-known	Un-known	cENTRAL	Un-known	Un-known	100	Un-known	Un-known	Un-known	Un-known	Un-known	Un-known	Un-known	Un-known	Un-known	Un-known	Un-known	Un-known	Un-known	Un-known	Un-known	Un-known	Alive	2018
451	75	Yes	Un-known	eASTERN	4+4	IV	48	TX	Yes	Yes	SPINE	LIVER	Negative	Un-known	No	Yes	No	Un-known	No	Un-known	NIL	Un-known	Un-known	Alive	2016
452	64	Yes	Un-known	wESTERN	5+5	IV	354	Un-known	Un-known	Yes	BONES	Un-known	Negative	Un-known	No	No	No	Un-known	Un-known	No	NIL	NIL	NIL	Alive	2016
453	76	Un-known	Un-known	wESTERN	3+5	III	98	T4	Yes	Yes	LIVER	Un-known	Unknown	Un-known	No	No	No	No	No	Yes	DIFICULT IN PASSING URINE	Un-known	Un-known	Alive	2016
454	73	Un-known	Un-known	wESTERN	Un-known	Un-known	100	Un-known	Un-known	Un-known	NOT IUn-knownICATED	Un-known	Unknown	Un-known	Un-known	Un-known	Un-known	Un-known	Un-known	Un-known	NOT DONE	Un-known	Un-known	Alive	2016
455	63	Un-known	Un-known	cENTRAL	3+4	Un-known	380	Un-known	Un-known	Yes	SPINE	Un-known	Un-known	Un-known	No	No	No	No	Un-known	Un-known	NIL	Un-known	Un-known	Alive	2016
456	80	Un-known	Un-known	cENTRAL	Un-known	Un-known	16	Un-known	Un-known	Yes	LYMPHMODES	Un-known	Unknown	Un-known	Un-known	Un-known	Un-known	Un-known	Un-known	Un-known	NIL	Un-known	Un-known	Alive	2016
457	70	No	Un-known	cENTRAL	4+3	Un-known	46	T2	Yes	Un-known	NOT KNOWN	Un-known	Unknown	Un-known	No	No	No	No	No	No	NIL	Un-known	Un-known	Dead	2016
458	75	Un-known	Un-known	cENTRAL	Un-known	Un-known	7	Un-known	Un-known	Un-known	NOT DOCUMENTED	Un-known	Unknown	Un-known	No	No	No	No	No	Yes	URINE RETENTION	FREQUENCY IN MICTURITION	Un-known	Alive	2016
459	79	No	Un-known	eASTERN	4+3	IV	1020	Un-known	No	Yes	BONES	Un-known	Negative	Un-known	No	No	No	No	No	Yes	FREQUENCY IN MICTURITION	Un-known	Un-known	Alive	2016
460	74	Un-known	Un-known	wESTERN	4+4	II	2000	Un-known	Un-known	Yes	BONE	Un-known	Negative	Un-known	Un-known	No	No	No	No	No	NIL	Un-known	Un-known	Alive	2016
461	75	No	Un-known	cENTRAL	3+4	IV	48	T2	Un-known	Yes	BONES	Un-known	Unknown	Un-known	Yes	No	No	Yes	No	No	NIL	Un-known	Un-known	Dead	2016
462	73	Un-known	Un-known	wESTERN	4+4	Un-known	1390	TX	No	Yes	BONES	Un-known	Negative	Yes	No	No	No	No	No	Yes	FREQUENCY IN MICTURITION	Un-known	Un-known	Alive	2019
463	69	Yes	Un-known	wESTERN	3+3	IV	9	Un-known	Un-known	Un-known	Un-known	Un-known	Unknown	No	No	No	No	No	Yes	Un-known	BURNING SENSATION ON MICTURITION	FREQUENCY IN MICTURITION	Un-known	Alive	2016
464	67	Un-known	Uncle/Cousin	wESTERN	4+3	IV	113	TX	Un-known	Yes	KIDNEY	Un-known	Unknown	No	No	No	No	No	No	Yes	URINE RETENTION	Un-known	Un-known	Alive	2016
465	82	No	Un-known	wESTERN	4+5	IV	31	Un-known	Un-known	Yes	BONES	Un-known	Positive	No	Un-known	Un-known	Un-known	Un-known	Un-known	Yes	DYSURIA	URINE FREQUENCY	Un-known	Alive	2016
466	68	No	Un-known	wESTERN	4+4	IV	338	TX	Un-known	Yes	LUNGS	SPINE	Negative	No	Un-known	No	No	No	No	Yes	DISURIA	Un-known	Un-known	Alive	2016
467	67	Un-known	Un-known	eASTERN	3+3	I	11	TX	No	No	NIL	Un-known	Negative	No	Un-known	Un-known	Un-known	Un-known	Un-known	Yes	DIFICULTY IN PASSING URINE	Un-known	Un-known	Alive	2016
468	85	Un-known	Un-known	wESTERN	4+4	IV	7	T4	Yes	Un-known	NIL	Un-known	Unknown	Un-known	Un-known	Yes	No	Un-known	Un-known	Yes	PAINFUL MICTURITION	Un-known	Un-known	Alive	2016
469	58	No	Un-known	cENTRAL	4+3	I	2000	TX	Un-known	Yes	BONE	SPINE	Negative	Un-known	Un-known	Un-known	Un-known	Un-known	Un-known	Yes	URINE RETENTION	Un-known	Un-known	Alive	2016
470	66	No	Un-known	cENTRAL	3+3	I	37.84	T3	No	No	Un-known	Un-known	Negative	Un-known	No	No	No	No	Yes	No	Un-known	Un-known	Un-known	Alive	2019
471	67	No	Un-known	cENTRAL	3+3	II	1	TX	Un-known	Un-known	NIL	NIL	Negative	No	No	No	No	No	No	No	HEAMATURIA	Un-known	Un-known	Alive	2017
472	60	No	Un-known	cENTRAL	3+3	I	100	TX	No	No	NIL	Un-known	Unknown	Un-known	No	No	No	No	No	Yes	FREQUENCE IN PASSING URINE	DYSURIA	Un-known	Dead	2017
473	81	No	Un-known	Un-known	Un-known	Un-known	6	TX	No	No	NIL	Un-known	Negative	No	No	No	No	No	No	Yes	BENGN PROSTATIC HYPEROLASIA	Un-known	Un-known	Alive	2017
474	86	Un-known	Un-known	wESTERN	3+3	III	29	T4	Yes	No	NIL	Un-known	Negative	Un-known	No	No	No	No	No	Yes	DYSURIA	FREQUENCY IN MICTURITION	Un-known	Alive	2017
475	79	No	Un-known	eASTERN	4+4	IV	2	TX	No	Yes	BONES	Un-known	Unknown	No	No	No	No	No	No	Yes	DIFICULTY IN PASSING URINE	FREQUENCY MICTURITION	Un-known	Alive	2017
476	100	Un-known	Un-known	wESTERN	Un-known	Un-known	Un-known	TX	Un-known	Un-known	NIL	Un-known	Unknown	Un-known	Un-known	Un-known	Un-known	Un-known	Un-known	Un-known	NIL	Un-known	Un-known	Alive	2017
477	73	Un-known	Un-known	cENTRAL	4+4	IV	713	TX	Un-known	Yes	SPINE	Un-known	Negative	No	No	No	No	No	No	Yes	DIFICULT IN PASSING URINE	Un-known	Un-known	Alive	2017
478	53	No	Un-known	eASTERN	5+5	IV	226	TX	No	Yes	BONES	Un-known	Negative	No	No	No	No	No	No	Yes	HEAMATURIA	Un-known	Un-known	Alive	2017
479	67	Un-known	Un-known	cENTRAL	Un-known	Un-known	1	T2	No	No	NIL	Un-known	Unknown	No	No	No	No	No	No	Un-known	Un-known	Un-known	Un-known	Alive	2017
480	77	No	Un-known	eASTERN	Un-known	IV	414	TX	Un-known	Yes	LIVER	Un-known	Negative	Un-known	No	No	No	No	No	Yes	URINARY TRACT OBSTRUCTION	Un-known	Un-known	Dead	2017
481	67	No	Un-known	wESTERN	4+3	I	14	TX	No	No	NIL	Un-known	Unknown	Un-known	No	Yes	Yes	No	No	Yes	DIFICULT IN PASSING URINE	FREQUENCY IN MICTIRITION	Un-known	Alive	2017
482	78	No	Un-known	wESTERN	Un-known	Un-known	26	TX	Un-known	Yes	SPINE	Un-known	Unknown	Un-known	Un-known	Un-known	Un-known	No	No	Yes	URINE RETATION	DRIBBLING OF URINE	Un-known	Alive	2017
483	60	No	Un-known	cENTRAL	Un-known	Un-known	3524	TX	Un-known	Yes	BONES	Un-known	Unknown	No	No	No	No	No	No	Yes	HEAMATURIA	Un-known	Un-known	Alive	2017
484	72	Un-known	Un-known	eASTERN	4+4	IV	2565	TX	Un-known	Yes	BONES	Un-known	Negative	Un-known	No	No	No	No	No	Yes	DIFICULTY IN PASSING URINE	Un-known	Un-known	Alive	2017
485	64	No	Un-known	cENTRAL	5+5	IV	15	TX	No	Yes	BONES	Un-known	Negative	No	No	No	No	No	No	No	NIL	Un-known	Un-known	Alive	2017
486	70	No	Un-known	eASTERN	4+4	IV	7	TX	No	No	NIL	Un-known	Negative	No	No	No	No	No	No	Yes	BURNING SENSATIONS ON URINATION	Un-known	Un-known	Alive	2017
487	61	No	Un-known	wESTERN	3+3	I	15	T2	Yes	No	NIL	Un-known	Unknown	No	No	No	No	No	No	Un-known	Un-known	Un-known	Un-known	Alive	2017
488	62	Un-known	Un-known	cENTRAL	3+3	I	128	TX	Un-known	No	Un-known	Un-known	Negative	No	No	No	No	No	No	Yes	DIFICULT IN PASSING URINE	Un-known	Un-known	Alive	2017
489	70	No	Un-known	cENTRAL	5+4	I	432	TX	Un-known	Yes	BONES	Un-known	Negative	No	No	No	No	No	No	Yes	DIFICULTY IN PASSING URINE	Un-known	Un-known	Alive	2018
490	66	No	Un-known	cENTRAL	3+3	I	Un-known	TX	Un-known	Yes	BONES	SCALP NODULES	Negative	No	No	No	No	No	No	Yes	URINE RETENTION	LOWER ABDOMINAL PAIN	Un-known	Alive	2018
491	70	No	Un-known	cENTRAL	4+5	I	80	TX	No	No	NIL	Un-known	Unknown	No	No	No	No	No	No	Yes	URINE RETENTION	Un-known	Un-known	Alive	2018
492	63	No	Un-known	cENTRAL	3+5	IV	100	TX	Un-known	Yes	BONES	Un-known	Unknown	Yes	Un-known	No	No	No	No	Yes	DYSURIA	POOR URINE SREAM	FREQUENCY IN PASSING URINE	Dead	2019
493	83	No	Son	eASTERN	5+4	III	59	TX	Yes	Yes	BONES	Un-known	Negative	Un-known	No	No	No	No	No	No	DIFICULTY IN PASSING URINE	Un-known	Un-known	Alive	2018
494	76	Yes	Father	cENTRAL	4+3	IV	1000	TX	No	No	NIL	Un-known	Negative	No	No	No	No	No	No	Yes	DYSURIA	Un-known	Un-known	Alive	2018
495	62	Un-known	Un-known	cENTRAL	4+4	I	59	Un-known	Un-known	Yes	BRAIN	BONES	Unknown	No	No	Yes	Un-known	No	Un-known	Yes	URINE RETENTION	Un-known	Un-known	Alive	2018
496	80	No	Un-known	cENTRAL	4+4	IV	3	TX	Un-known	Yes	BONES	Un-known	Unknown	No	No	No	No	No	No	No	LOWER ABDOMINAL PAIN	BPH	Un-known	Alive	2018
497	75	Yes	Un-known	wESTERN	3+3	I	1	TX	No	No	NIL	Un-known	Negative	No	No	No	No	No	No	Yes	DYSURIA	Un-known	Un-known	Alive	2018
498	72	No	Un-known	wESTERN	3+3	I	8	TX	No	No	NIL	Un-known	Negative	Un-known	No	No	No	No	No	Yes	LOWER ABDOMINAL PAIN	Un-known	Un-known	Alive	2018
499	79	No	Un-known	cENTRAL	4+3	IV	92	TX	No	Yes	SPINE	Un-known	Negative	No	No	Yes	Yes	No	No	No	NIL	Un-known	Un-known	Alive	2018
500	63	Un-known	Un-known	cENTRAL	3+3	I	325	TX	No	Un-known	NIL	Un-known	Unknown	No	No	No	No	No	No	Yes	REDUCED URINE STREAM	FREQUENCY OF MICTURATION	URINE RETATION	Alive	2018
501	60	No	Un-known	nORTHERN	4+3	IV	518	TX	No	Yes	BONES	Un-known	Negative	No	No	No	No	No	No	Yes	FREQUENCY IN PASSING URINE	POOR URINE STREAM	LOWER ABDOMINAL PAIN	Alive	2018
502	72	No	Un-known	cENTRAL	4+4	IV	35	TX	No	Yes	BONES	Un-known	Unknown	No	No	No	No	No	No	Yes	LOWER ABDOMINAL PAIN	Un-known	Un-known	Alive	2018
503	58	No	Un-known	eASTERN	4+4	IV	68	TX	No	Yes	SPINE	BONES	Negative	No	No	No	No	No	No	Yes	DIFICULTY IN PASSING URINE	FREQUENCY IN PASSING URINE	POOR URINE STEAM	Alive	2018
504	79	No	Un-known	cENTRAL	4+5	IV	11	TX	No	Yes	BONES	Un-known	Unknown	No	Yes	No	No	No	No	Yes	FREQUENCY IN PASSING URINE	Un-known	Un-known	Alive	2018
505	60	Yes	Father	wESTERN	3+4	IV	25	Un-known	Un-known	Yes	VERTEBRAE	VERTEBRAE	Unknown	Un-known	No	No	No	Yes	Yes	Un-known	Un-known	Un-known	Un-known	Alive	2018
506	74	No	Un-known	cENTRAL	3+3	I	1	TX	No	No	NIL	Un-known	Unknown	No	No	Yes	No	No	No	No	NIL	Un-known	Un-known	Alive	2019
507	57	Un-known	Un-known	eASTERN	3+3	IV	180	TX	No	Yes	BONES	Un-known	Unknown	No	Yes	No	No	No	Yes	Yes	WAIST PAIN	Un-known	Un-known	Alive	2018
508	71	Yes	Father	eASTERN	3+4	I	299	TX	No	Yes	BONES	Un-known	Unknown	No	No	No	No	No	No	Yes	FREQUENCY OF PASSING URINE	Un-known	Un-known	Alive	2018
509	62	No	Un-known	eASTERN	3+4	I	25	TX	No	No	NIL	Un-known	Negative	No	No	Yes	No	No	No	Yes	POOR URINE STREAM	PELIVIC PAIN	Un-known	Alive	2018
510	65	No	Un-known	wESTERN	Un-known	Un-known	Un-known	TX	No	No	NIL	Un-known	Unknown	No	No	No	No	Yes	Yes	Un-known	NIL	Un-known	Un-known	Alive	2018
511	73	No	Un-known	wESTERN	Un-known	IV	120	TX	No	No	BONES	Un-known	Negative	No	No	Yes	Yes	No	No	Yes	URINE OBSTRUCTION	Un-known	Un-known	Alive	2018
512	70	Un-known	Un-known	cENTRAL	Un-known	IV	2000	TX	No	Yes	BONES	Un-known	Unknown	No	No	No	No	No	No	Yes	FREQUNCY OF PASSING URINE	Un-known	Un-known	Alive	2018
513	73	Yes	Father	cENTRAL	4+5	IV	986	TX	No	Yes	BONE	KIDNEY	Negative	No	No	Yes	Yes	No	No	Yes	DIFICULTY IN PASSING URINE	Un-known	Un-known	Alive	2018
514	67	No	Un-known	cENTRAL	4+5	IV	1000	TX	No	Yes	LUNGS	BONES	Negative	No	No	No	No	No	No	Yes	DIFICULTY IN PASSING URINE	Un-known	Un-known	Alive	2018
515	86	Yes	Father	wESTERN	4+3	IV	1622	TX	No	Yes	BONES	Un-known	Negative	No	Yes	No	No	No	No	Yes	FREQUENCY IN PASSING URIN	POOR URINE STREAM	Un-known	Alive	2018
516	58	No	Un-known	wESTERN	4+5	IV	1378	TX	No	Yes	BONES	Un-known	Negative	No	No	No	No	Un-known	No	Yes	FREQUENCY OF PASSING URINE	Un-known	Un-known	Alive	2018
517	88	Un-known	Un-known	eASTERN	5+5	I	333	TX	Un-known	No	NIL	Un-known	Negative	No	No	No	No	No	No	Yes	DIFFICULTY IN PASSING URINE	Un-known	Un-known	Alive	2019
518	62	Yes	Un-known	eASTERN	3+4	I	28	TX	No	No	NIL	Un-known	Negative	No	No	No	No	No	No	No	NIL	Un-known	Un-known	Alive	2019
519	87	No	Un-known	eASTERN	4+4	II	54	T3	No	Un-known	NIL	Un-known	Unknown	No	Un-known	Un-known	Un-known	No	Un-known	Yes	URINE FREQUENCY	DRIBBLING	Un-known	Dead	2019
520	78	Un-known	Un-known	cENTRAL	4+4	IV	3	TX	No	No	NIL	Un-known	Unknown	No	No	No	No	No	No	Yes	URINE RETENTION	Un-known	Un-known	Alive	2017
521	74	No	Un-known	wESTERN	4+5	I	169	TX	Un-known	Un-known	Un-known	Un-known	Negative	No	No	No	No	No	No	Yes	DIFFICULTY INPASSING URINE	Un-known	Un-known	Alive	2019
522	78	No	Un-known	cENTRAL	Un-known	IV	Un-known	TX	Un-known	Yes	BONES	SPINE	Positive	No	No	No	No	No	No	Yes	URINE RETENTION	Un-known	Un-known	Alive	2019
523	57	Un-known	Un-known	nORTHERN	Un-known	I	Un-known	TX	No	No	NIL	Un-known	Unknown	Yes	Yes	Yes	Yes	No	Yes	Yes	HESITANCY	TERMINAL DRIBBLING	Un-known	Alive	2019
524	74	Un-known	Un-known	cENTRAL	5+4	V	100	TX	No	No	NIL	Un-known	Negative	No	No	No	No	No	No	Yes	DIFUCULTY INPASSING URINE	Un-known	Un-known	Alive	2019
525	79	No	Un-known	wESTERN	4+5	I	4652	TX	No	No	NIL	Un-known	Negative	No	No	No	No	No	No	Yes	DIFICULTY IN PASSING URINE	Un-known	Un-known	Alive	2018
526	54	No	Un-known	nORTHERN	Un-known	I	12	TX	No	No	NIL	Un-known	Negative	No	No	No	No	No	No	Yes	ON AUn-known OFF YRGENCY IN MICTURITION	Un-known	Un-known	Alive	2019
527	72	Un-known	Un-known	eASTERN	4+3	IV	373	TX	No	Yes	SPINE	Un-known	Negative	No	No	No	No	No	No	Un-known	NIL	Un-known	Un-known	Alive	2018
528	71	Un-known	Un-known	eASTERN	5+4	I	100	T3	No	Yes	SPINE	Un-known	Unknown	No	No	No	No	No	Yes	Yes	NIL	Un-known	Un-known	Alive	2018
529	70	No	Un-known	wESTERN	4+3	IV	94	TX	Un-known	Yes	BONES	Un-known	Unknown	No	Yes	No	No	Yes	No	Yes	URINE RETENTION	WEAK URINE STREAM	Un-known	Alive	2018
530	71	No	Un-known	wESTERN	4+4	IV	26	TX	No	Yes	BONES	Un-known	Unknown	No	No	No	Un-known	No	No	Yes	URINE OBSTRAUCTION	URINE FREQUENCY	HEAMATURIA	Alive	2018
531	69	No	Un-known	cENTRAL	5+5	IV	339	TX	No	Yes	BONES	Un-known	Negative	No	No	No	No	No	No	Yes	DIFFICULTY IN PASSING URINE	POOR URINE STREAM	POLYURIA	Alive	2019
532	73	Un-known	Un-known	eASTERN	Un-known	I	71	TX	No	Yes	LUNG	Un-known	Negative	No	No	No	No	Yes	No	No	URINE	BPH	Un-known	Alive	2019
533	81	No	Un-known	cENTRAL	4+4	IV	378	TX	No	Yes	BONE	Un-known	Negative	No	No	No	No	No	Yes	Yes	DYSURIA	RETANTION OF URINE	Un-known	Alive	2019
534	68	No	Un-known	eASTERN	3+3	I	Un-known	TX	Un-known	No	NIL	Un-known	Negative	No	No	No	No	No	No	Yes	BPH	LOWER ABDOMINAL PAIN	Un-known	Alive	2019
535	78	Yes	Un-known	wESTERN	4+3	I	39	T3	No	No	NIL	Un-known	Positive	No	No	No	No	No	No	Yes	HEAMATURIA	Un-known	Un-known	Alive	2019
536	65	No	Un-known	eASTERN	3+4	I	15	TX	No	No	NIL	Un-known	Positive	Yes	No	No	No	Yes	No	Yes	BPH	Un-known	Un-known	Alive	2019
537	61	No	Un-known	wESTERN	3+4	I	10	TX	No	Yes	BONES	Un-known	Negative	No	No	No	No	No	No	Yes	DIFICULTY IN PASSING URINE	Un-known	Un-known	Alive	2019
538	85	No	Un-known	eASTERN	3+3	I	7	TX	No	No	NIL	Un-known	Negative	No	No	No	No	No	No	Yes	DIFICULTY IN PASSING URINE	Un-known	Un-known	Alive	2019
539	66	No	Un-known	wESTERN	5+5	IV	1	TX	Un-known	Yes	BONES	Un-known	Unknown	No	No	No	No	No	No	Yes	DYSURIA	HEAMATURIA	URINE RETENTION	Alive	2019
540	88	No	Un-known	cENTRAL	3+5	IV	1	TX	No	Yes	BONE	Un-known	Unknown	No	No	No	No	No	No	Yes	URINE RETENTION	Un-known	Un-known	Alive	2019
541	44	Yes	Un-known	nORTHERN	4+5	Un-known	Un-known	TX	Un-known	Yes	BONES	Un-known	Unknown	No	No	No	No	No	No	Yes	DRIBBLING OF URINE	Un-known	Un-known	Alive	2019
542	72	Yes	Un-known	wESTERN	5+4	Un-known	8.66	Un-known	No	Yes	BONES	Un-known	Negative	No	No	No	No	No	No	Yes	DYSURIA	Un-known	Un-known	Alive	2019
543	65	Un-known	Un-known	cENTRAL	3+3	Un-known	0.17	TX	No	Yes	BONES	Un-known	Unknown	No	Un-known	Un-known	Un-known	No	No	Yes	URINE RETENTION	Un-known	Un-known	Alive	2019
544	85	Un-known	Un-known	wESTERN	4+5	Un-known	100	TX	No	No	NIL	Un-known	Unknown	No	No	Un-known	Un-known	Un-known	Un-known	Un-known	Un-known	Un-known	Un-known	Alive	2019
545	76	No	Un-known	eASTERN	4+4	Un-known	0.01	TX	Yes	Yes	BONES	Un-known	Negative	No	No	No	No	No	No	Yes	RENAL CELL CANCINOMA	Un-known	Un-known	Alive	2019
546	62	No	Un-known	cENTRAL	5+4	Un-known	Un-known	TX	No	Un-known	Un-known	Un-known	Unknown	No	No	No	No	No	No	Yes	URINE RETENTION	Un-known	Un-known	Alive	2019
547	56	Yes	Father	eASTERN	5+4	Un-known	Un-known	TX	No	No	NIL	Un-known	Unknown	No	No	No	No	No	No	Yes	DYSURIA	DECREASED URINE STREAM	URINE RETANTION	Alive	2019
548	65	Un-known	Un-known	eASTERN	4+4	Un-known	11.89	TX	No	No	NIL	Un-known	Negative	No	No	No	No	No	No	Yes	URINE BLOCKAGE	Un-known	Un-known	Alive	2019
549	60	No	Un-known	cENTRAL	4+4	Un-known	1000	TX	No	No	NIL	Un-known	Negative	No	No	No	No	No	No	Yes	POOR URINE STRAEM	Un-known	Un-known	Un-known	2019
550	60	Un-known	Un-known	wESTERN	4+4	Un-known	1000	TX	No	Yes	SPINE	Un-known	Negative	No	No	No	No	No	No	Yes	URINE OBSTRUCTION	Un-known	Un-known	Alive	2019
551	64	No	Un-known	wESTERN	3+3	Un-known	100	TX	No	Yes	NIL	Un-known	Negative	No	No	No	No	No	No	Yes	URINE BLOCKAGE	LOWER ABDOMINAL PAIN	Un-known	Alive	2019
552	54	Yes	Father	cENTRAL	4+5	Un-known	Un-known	T3	No	No	NIL	Un-known	Negative	No	No	No	No	No	No	Yes	URIN RETANTION	Un-known	Un-known	Un-known	2019
553	59	No	Un-known	cENTRAL	5+4	Un-known	100	TX	No	No	NIL	Un-known	Negative	No	No	No	No	No	No	Yes	FRQUENCY IN MICTURITION	URGENCY TO PASS URINE	Un-known	Alive	2019
554	77	No	Un-known	cENTRAL	Un-known	III	1000	TX	Un-known	Un-known	Un-known	Un-known	Unknown	Un-known	Un-known	Un-known	Un-known	Un-known	Un-known	Un-known	Un-known	Un-known	Un-known	Alive	2019
555	84	No	Un-known	nORTHERN	4+4	Un-known	235.12	TX	Un-known	Yes	BONES	Un-known	Negative	No	No	Yes	Yes	No	No	Yes	FREQUENCY IN MICTURITION	Un-known	Un-known	Alive	2019
556	86	No	Un-known	cENTRAL	3+3	Un-known	13.32	TX	No	No	NIL	Un-known	Negative	No	No	No	Un-known	No	No	Yes	DIFICULTY IN PASSING URINE	Un-known	Un-known	Alive	2019
557	73	No	Un-known	cENTRAL	4+5	Un-known	584	TX	No	Yes	SPINE	Un-known	Negative	No	No	No	No	No	No	Yes	URGENCY	Un-known	Un-known	Alive	2019
558	68	No	Un-known	cENTRAL	4+3	Un-known	17.94	Un-known	No	Yes	BONES	Un-known	Negative	No	No	No	No	No	No	Yes	FREQUENCY OF PASSING URINE	Un-known	Un-known	Alive	2019
559	77	No	Un-known	wESTERN	3+4	Un-known	36.81	TX	No	Yes	BONES	Un-known	Positive	No	No	No	No	No	No	Yes	DYSURIA	FREQUENCY IN MICTURITON	Un-known	Alive	2019
560	86	No	Un-known	cENTRAL	5+5	Un-known	Un-known	TX	No	Yes	LUNGS	Un-known	Negative	No	No	No	No	No	No	Yes	DIFICULTY IN PASSING URINE	Un-known	Un-known	Alive	2019
561	90	No	Un-known	cENTRAL	5+5	Un-known	51.61	TX	No	Yes	KIDNEY	Un-known	Unknown	No	No	No	No	No	No	Yes	URINE INCONTINANCY	Un-known	Un-known	Alive	2019
562	69	No	Un-known	cENTRAL	3+3	Un-known	100	TX	No	Yes	BONES	Un-known	Negative	No	No	No	No	No	No	Yes	LOWER ABDOMINAL PAIN	HEAMATURIA	FREQUENCY IN PASSING URINE	Alive	2019
563	78	No	Un-known	eASTERN	4+4	Un-known	353.54	TX	No	No	NIL	Un-known	Negative	No	No	No	No	No	No	Yes	POOR URINE STREAM	DYSURIA	Un-known	Alive	2019
564	68	No	Un-known	cENTRAL	4+4	V	13.38	T3	Un-known	Un-known	Un-known	Un-known	Unknown	No	Yes	No	No	No	No	Yes	URINE FREQUENCY	Un-known	Un-known	Alive	2019
565	90	Un-known	Un-known	cENTRAL	4+3	Un-known	126	T4	No	Yes	BONES	Un-known	Unknown	No	No	No	No	No	No	Yes	URINE FREQUENCY	Un-known	Un-known	Alive	2019
566	68	No	Un-known	cENTRAL	4+5	Un-known	107.64	TX	Un-known	Un-known	Un-known	Un-known	Negative	No	No	No	No	No	No	Yes	URIN INCOTINANCY	Un-known	Un-known	Alive	2019
567	73	No	Un-known	eASTERN	4+4	Un-known	0.02	TX	No	Yes	SPINE CORD COMPRESSION	Un-known	Unknown	No	No	No	No	Yes	No	Yes	POOR URINE STREAM	URINE URGENCY	Un-known	Alive	2015
568	73	No	Un-known	nORTHERN	4+4	Un-known	302	TX	Un-known	Yes	BONES	Un-known	Unknown	No	No	No	No	No	No	Yes	URINE OBSTRUCTION	URINE DRIBBLING	Un-known	Alive	2015
569	66	No	Un-known	wESTERN	4+3	V	100	T4	Yes	Yes	BONES	Un-known	Negative	No	No	Yes	Yes	No	No	Yes	DIFFICULTY IN PASSING URINE	LOWER ABDOMINAL PAIN	Un-known	Alive	2015
570	50	No	Un-known	Un-known	5+5	Un-known	818.4	TX	Un-known	Yes	BONES	Un-known	Unknown	No	No	No	No	No	No	Yes	BACK PAIN	BONE PAINS	ON AUn-known OFF FEVERS	Alive	2015
571	60	No	Un-known	wESTERN	4+5	Un-known	120.8	TX	No	Yes	BONES	Un-known	Unknown	No	Un-known	No	No	No	No	Yes	WAIST PAINS	BILATERAL LOWER LIMB WEAKNESS	DYSURIA	Alive	2015
572	72	Un-known	Un-known	wESTERN	4+4	Un-known	100	TX	Un-known	Yes	SPINE	Un-known	Negative	No	No	No	No	No	No	Yes	SWELLING OF LOWER LIMBS	Un-known	Un-known	Alive	2015
573	54	No	Un-known	wESTERN	5+4	Un-known	240	TX	Un-known	Yes	BONES	Un-known	Unknown	No	No	No	No	No	No	Yes	LEG AUn-known GENITAL SWELLING	SCROTAL SWELLING	Un-known	Alive	2015
574	71	No	Un-known	cENTRAL	4+5	Un-known	24	TX	No	No	Un-known	Un-known	Unknown	No	Un-known	Un-known	Un-known	Un-known	No	No	NIL	Un-known	Un-known	Alive	2015
575	66	No	Un-known	wESTERN	3+3	Un-known	175	T4	Yes	Yes	BONES	Un-known	Unknown	No	No	No	No	No	No	Yes	URINE OBSTRUCTION	Un-known	Un-known	Alive	2015
576	49	No	Un-known	wESTERN	3+3	Un-known	10.92	TX	Un-known	Yes	BONES	Un-known	Positive	No	No	No	No	No	No	No	NIL	Un-known	Un-known	Alive	2015
577	60	Un-known	Un-known	cENTRAL	4+4	Un-known	27.8	TX	No	No	NIL	Un-known	Unknown	Un-known	Un-known	Yes	Yes	No	No	No	NIL	Un-known	Un-known	Alive	2015
578	85	No	Un-known	cENTRAL	4+3	Un-known	Un-known	TX	No	Yes	SPINAL CORD	Un-known	Unknown	No	No	Yes	No	No	No	Yes	FREQUENCY IN MICTURITION	DRIBBLING OF URINE	Un-known	Alive	2015
579	73	No	Un-known	wESTERN	3+3	Un-known	100	TX	No	No	NIL	Un-known	Positive	No	No	No	No	No	No	Yes	LOW BACK PAIN	BURNING URINE	DYSURIA	Alive	2017
580	80	No	Un-known	wESTERN	4+3	Un-known	27.85	TX	No	No	NIL	Un-known	Negative	No	No	No	No	No	No	Yes	LOWER ABDOMINAL PAIN	CHEST PAIN	Un-known	Alive	2018
581	76	No	Un-known	wESTERN	5+4	Un-known	183	TX	No	No	NIL	Un-known	Negative	No	No	No	No	Yes	No	Yes	LOWER ABDOMINAL PAIN	Un-known	Un-known	Alive	2015
582	82	No	Un-known	cENTRAL	4+3	Un-known	174.1	T3	Yes	Yes	BONES	Un-known	Negative	No	No	No	No	No	No	Yes	LOWER BACK PAIN	DIFICULTY IN WALKING	Un-known	Alive	2015
583	83	No	Un-known	cENTRAL	3+3	Un-known	279.9	TX	Un-known	Yes	BONES	Un-known	Negative	No	Yes	Yes	Yes	Yes	No	Yes	DYSURIA	Un-known	Un-known	Alive	2015
584	62	No	Un-known	wESTERN	4+5	Un-known	1784	TX	No	Yes	BONES	Un-known	Unknown	No	No	No	No	No	No	No	NIL	Un-known	Un-known	Alive	2015
585	81	No	Un-known	nORTHERN	4+3	Un-known	130	TX	No	Yes	BONES	Un-known	Positive	Yes	Yes	No	No	No	No	Yes	POOR URINE STREAM	Un-known	Un-known	Alive	2015
586	60	No	Un-known	nORTHERN	3+4	Un-known	50	TX	No	Un-known	Un-known	Un-known	Negative	No	No	No	No	No	No	Yes	HEAMATURIA	DYSURIA	FREQUENCY IN MICURITION	Alive	2015
587	84	No	Un-known	cENTRAL	3+4	Un-known	532	TX	No	Yes	BONES	Un-known	Negative	No	No	No	No	No	No	No	URINE FREQUENCY	Un-known	Un-known	Alive	2015
588	62	No	Un-known	eASTERN	3+3	Un-known	23.9	T2	No	Un-known	Un-known	Un-known	Unknown	No	No	No	No	No	No	Yes	POOR URINE STREAM	Un-known	Un-known	Alive	2015
589	59	Yes	Un-known	eASTERN	5+4	Un-known	77.7	T2	No	No	Un-known	Un-known	Negative	No	No	No	No	No	Un-known	Yes	INCREASED FREQUENCY IN MICTURITION	LOWER BACK PAIN	Un-known	Alive	2015
590	66	No	Un-known	cENTRAL	5+5	Un-known	415.7	T2	Yes	Yes	BONES	Un-known	Unknown	Un-known	No	No	No	No	No	Yes	FREQUENCY IN MICTURITION	DYSURIA	INCONTINENCE	Alive	2015
591	77	No	Un-known	wESTERN	4+5	Un-known	Un-known	TX	Un-known	Yes	BONES	Un-known	Negative	No	No	No	No	Yes	No	Yes	URINE RETANTION	SUPRA PUBIC PAIN	Un-known	Alive	2015
592	86	No	Un-known	nORTHERN	3+3	Un-known	506	TX	Un-known	No	Un-known	Un-known	Unknown	No	No	No	Un-known	Yes	No	Yes	DIFICULTY IN PASSING URINE	Un-known	Un-known	Alive	2015
593	72	Un-known	Un-known	eASTERN	5+4	Un-known	775.1	TX	No	Yes	BONES	Un-known	Negative	No	No	No	No	Yes	No	Yes	YSURIA	KDNEY	Un-known	Alive	2015
594	82	Un-known	Un-known	nORTHERN	5+4	Un-known	Un-known	TX	No	No	Un-known	Un-known	Negative	No	No	Yes	No	No	No	Un-known	Un-known	Un-known	Un-known	Alive	2015
595	69	No	Un-known	nORTHERN	3+3	Un-known	7.95	TX	No	Yes	BONES	Un-known	Unknown	No	No	Yes	Yes	Yes	No	Yes	URINE DRIBLING	BACK PAIN	Un-known	Alive	2015
596	80	No	Un-known	cENTRAL	4+5	Un-known	46	TX	Un-known	Yes	BONES	Un-known	Unknown	No	No	No	No	No	No	Yes	URINE INCONTINENCE	LOWER LIMB SWELLING	Un-known	Alive	2016
597	70	No	Un-known	cENTRAL	4+4	Un-known	640	TX	Un-known	Yes	LUNGS	BONES	Positive	No	No	No	No	No	No	Yes	LOWER LIMB SWELLING	BACK PAIN	Un-known	Alive	2016
598	68	No	Un-known	cENTRAL	4+3	Un-known	615.6	TX	Un-known	No	Un-known	Un-known	Negative	No	No	No	No	No	No	No	Un-known	Un-known	Un-known	Alive	2016
599	77	No	Un-known	eASTERN	4+4	Un-known	100	TX	No	Yes	BONES	Un-known	Negative	No	No	No	No	No	No	No	Un-known	Un-known	Un-known	Alive	2015
600	70	No	Un-known	cENTRAL	5+3	Un-known	500	TX	No	Yes	BONES	Un-known	Negative	No	No	No	No	No	No	Yes	BONE PAINS	LOWER LIMB SWELLING	WEIGHT LOSS	Alive	2015
601	74	No	Un-known	eASTERN	3+4	Un-known	143.6	T2	Yes	Un-known	Un-known	Un-known	Unknown	No	No	Yes	Yes	Yes	Un-known	Yes	BLOOD IN SEMEN	Un-known	Un-known	Alive	2015
602	68	No	Un-known	wESTERN	4+3	Un-known	47.8	TX	Yes	Yes	BONES	Un-known	Unknown	No	No	No	No	Yes	No	Yes	BACK PAIN	Un-known	Un-known	Alive	2016
603	75	Yes	Father	wESTERN	3+3	Un-known	Un-known	TX	Yes	Yes	BONES	Un-known	Unknown	No	No	No	No	Yes	No	Yes	LOWER ABDOMINAL PAIN	Un-known	Un-known	Alive	2015
604	64	No	Un-known	wESTERN	4+5	Un-known	2000	TX	No	Yes	SPINAL CORD	Un-known	Negative	No	No	No	No	Yes	No	Yes	ENLAGED PROSTATE	LOWER LIMB WEAKNESS	Un-known	Alive	2015
605	81	No	Un-known	wESTERN	4+4	Un-known	0.2	TX	No	No	Un-known	Un-known	Negative	Yes	No	Yes	Yes	Yes	No	Yes	URINE RETATION	Un-known	Un-known	Alive	2015
606	54	Yes	Father	wESTERN	3+4	IV	983	TX	Un-known	Yes	BONES	Un-known	Negative	No	No	No	No	Yes	Yes	Yes	FREQUENCY IN MICTURITION	Un-known	Un-known	Alive	2015
607	78	No	Un-known	wESTERN	3+4	Un-known	312.8	TX	Un-known	Yes	BONES	Un-known	Positive	No	No	No	No	Yes	No	Yes	WEAK STREAM	Un-known	Un-known	Alive	2015
608	80	No	Un-known	cENTRAL	4+4	Un-known	Un-known	TX	Un-known	Un-known	Un-known	Un-known	Unknown	No	No	No	No	Yes	No	Yes	LOWER ABDOMINAL PAIN	Un-known	Un-known	Alive	2015
609	62	No	Un-known	cENTRAL	4+4	Un-known	0.1	TX	Un-known	Yes	BONES	Un-known	Unknown	No	No	No	No	Yes	No	Yes	URINE RETENTION	Un-known	Un-known	Alive	2015
610	78	Un-known	Un-known	cENTRAL	5+3	Un-known	172	Un-known	Un-known	Un-known	Un-known	Un-known	Unknown	Un-known	Un-known	Un-known	Un-known	Un-known	Un-known	Un-known	Un-known	Un-known	Un-known	Alive	2015
611	85	No	Un-known	wESTERN	4+4	IV	875.9	TX	Yes	Yes	BONES	Un-known	Negative	No	No	No	No	No	No	Yes	LOWER ABDOMINAL PAIN	URINE RETENTION	Un-known	Alive	2015
612	80	Yes	Un-known	wESTERN	4+4	Un-known	22	TX	Un-known	Yes	BONES	Un-known	Negative	No	No	No	No	Yes	No	Yes	URINE RETENTION	Un-known	Un-known	Alive	2015
613	57	No	Un-known	cENTRAL	5+3	Un-known	22000	TX	No	Yes	BONES	Un-known	Positive	Un-known	No	No	No	Yes	No	Yes	LWER LIMB WEAKNESS	Un-known	Un-known	Alive	2015
614	47	No	Un-known	wESTERN	5+3	Un-known	2000	TX	Yes	Yes	BONES	Un-known	Negative	No	No	No	No	Yes	No	Yes	BACK PAIN	INGUIAL LYMPH NODESO	Un-known	Alive	2015
615	75	No	Un-known	wESTERN	3+3	V	17	TX	Un-known	Yes	BONES	Un-known	Negative	No	No	No	No	Yes	No	Yes	URINE INCONTINANCY	LOWER BACK PAIN	Un-known	Alive	2015
616	65	No	Un-known	eASTERN	Un-known	Un-known	100	TX	Un-known	Yes	BONES	Un-known	Unknown	No	No	No	No	No	No	Yes	LOWER BACK PAIN	LOWER LIMB WEAKNESS	Un-known	Alive	2015
617	69	Yes	Un-known	eASTERN	3+4	Un-known	2.8	TX	Yes	Yes	URINARY BLADDER	Un-known	Unknown	No	No	No	No	No	No	Yes	URINE INCONTINANCE	LOWER BACK PAIN	Un-known	Alive	2015
618	68	No	Un-known	wESTERN	3+3	Un-known	100	TX	No	No	Un-known	Un-known	Negative	No	No	No	No	Yes	No	Yes	URINE RETANTION	Un-known	Un-known	Alive	2015
619	69	Un-known	Un-known	nORTHERN	4+3	V	11.8	TX	No	Yes	SPINAL CORD	Un-known	Negative	No	No	No	No	No	No	Yes	URINE RETENTION	Un-known	Un-known	Alive	2019
620	77	Un-known	Un-known	wESTERN	3+5	II	8.4	T3	No	No	NIL	Un-known	Positive	No	Yes	No	Yes	Yes	No	No	BPH	Un-known	Un-known	Alive	2018
621	70	No	Un-known	wESTERN	3+4	Un-known	1.5	T2	No	No	Un-known	Un-known	Negative	No	No	Yes	No	Yes	No	Yes	BACK PAIN	POOR URINE STREAM	Un-known	Alive	2018
622	63	Un-known	Un-known	wESTERN	5+5	Un-known	400	TX	No	Yes	BONES	Un-known	Negative	No	No	No	No	Yes	No	Yes	BACK PAIN	Un-known	Un-known	Alive	2018
623	75	No	Un-known	cENTRAL	5+5	Un-known	2000	TX	No	No	Un-known	Un-known	Negative	No	Yes	No	No	Yes	No	Yes	URINE RETENTION	Un-known	Un-known	Alive	2018
624	72	No	Un-known	wESTERN	3+3	Un-known	0.02	TX	No	No	Un-known	Un-known	Unknown	No	Yes	Yes	Yes	Yes	No	No	Un-known	Un-known	Un-known	Alive	2018
625	88	No	Un-known	eASTERN	5+3	Un-known	48	TX	No	Yes	BONES	Un-known	Negative	No	Yes	Yes	Yes	No	Un-known	Yes	URINE RETENTION	Un-known	Un-known	Alive	2018
626	64	Un-known	Un-known	wESTERN	5+4	Un-known	6.88	TX	No	No	Un-known	Un-known	Unknown	Un-known	Un-known	No	No	Yes	No	Yes	LOWER LIMB SWELLING	Un-known	Un-known	Alive	2018
627	85	No	Un-known	cENTRAL	4+4	Un-known	2000	TX	Un-known	Yes	LUNGS	BONES	Unknown	No	No	No	No	No	No	Yes	URINE RETENTION	Un-known	Un-known	Dead	2015
628	72	No	Un-known	nORTHERN	3+4	Un-known	1.25	T2	Un-known	Un-known	Un-known	Un-known	Positive	No	No	No	No	No	No	Yes	LOWER ABDOMINAL PAIN	Un-known	Un-known	Alive	2018
629	64	No	Un-known	eASTERN	4+4	Un-known	97.64	TX	Un-known	Un-known	Un-known	Un-known	Unknown	No	No	No	No	Yes	No	Yes	ABDOMINAL PAIN	POOR URINE STREAM	Un-known	Alive	2017
630	78	Yes	Un-known	wESTERN	4+4	Un-known	243	T3	No	Un-known	Un-known	Un-known	Unknown	No	No	No	No	Yes	No	No	POOR URINE STREAM	FREQUENCY	Un-known	Alive	2016
631	78	Un-known	Un-known	eASTERN	4+4	V	1.89	T4	Yes	Yes	BONES	Un-known	Negative	No	No	No	No	Yes	No	Yes	INCREASED URINE FREQUENCY	Un-known	Un-known	Alive	2017
632	77	Yes	Un-known	cENTRAL	3+4	Un-known	306.6	T4	Yes	Yes	BLADDER	RECTUM	Negative	No	No	No	No	No	No	Yes	LOWER ABDOMINAL PAIN	Un-known	Un-known	Alive	2018
633	54	No	Son	wESTERN	4+4	Un-known	232.1	TX	Un-known	Yes	SPINAL CORD	Un-known	Positive	No	No	No	No	No	No	Yes	URINE RETENTION	Un-known	Un-known	Alive	2016
634	54	Un-known	Un-known	cENTRAL	3+4	Un-known	69.27	T4	No	Yes	BONES	Un-known	Unknown	No	No	No	No	Yes	No	Yes	POOR URINE STTREAM	NOCTURIA	Un-known	Alive	2015
635	82	No	Un-known	wESTERN	4+3	Un-known	0.06	T3	No	No	Un-known	Un-known	Unknown	No	No	Yes	Yes	No	No	Yes	BPH	Un-known	Un-known	Alive	2016
636	74	No	Un-known	wESTERN	4+5	IV	45	TX	Un-known	Yes	BONES	Un-known	Unknown	Un-known	No	No	No	Yes	No	No	Un-known	Un-known	Un-known	Alive	2016
637	82	Un-known	Un-known	cENTRAL	3+4	Un-known	138.2	T4	Un-known	Un-known	Un-known	Un-known	Unknown	No	No	Yes	Yes	Yes	No	Yes	LOWER BACK PAIN	Un-known	Un-known	Alive	2015
638	74	No	Un-known	eASTERN	3+4	Un-known	17	TX	Yes	Un-known	Un-known	Un-known	Unknown	No	No	Yes	Yes	Yes	No	No	Un-known	Un-known	Un-known	Alive	2015
639	89	Un-known	Un-known	cENTRAL	4+3	Un-known	129	TX	Un-known	Yes	RECTUM	LUNGS	Unknown	Un-known	Un-known	Un-known	Un-known	Yes	Yes	Yes	RECTAL BLEEDING	Un-known	Un-known	Dead	2016
640	76	No	Un-known	cENTRAL	3+5	Un-known	2000	TX	Un-known	Yes	LUNGS	BONES	Negative	No	No	No	No	Yes	No	Yes	POLYURIA	Un-known	Un-known	Dead	2016
641	80	No	Un-known	cENTRAL	3+3	Un-known	89.41	TX	Un-known	Yes	SPINE	Un-known	Unknown	Un-known	Un-known	Un-known	Un-known	Yes	No	Yes	POOR URINE STREAM	Un-known	Un-known	Dead	2016
642	65	No	Un-known	eASTERN	4+3	Un-known	603.5	T3	No	Yes	BONES	LUNGS	Negative	No	No	No	No	Yes	No	Yes	NOCTURIA	HEAMATURIA	Un-known	Dead	2015
643	59	Un-known	Un-known	eASTERN	4+4	Un-known	823.52	TX	Un-known	Un-known	Un-known	Un-known	Positive	No	No	No	No	Yes	No	Yes	FREQUENCY MICTURITION	Un-known	Un-known	Alive	2019
644	73	Un-known	Un-known	cENTRAL	3+4	III	0.84	TX	Yes	Yes	BONES	Un-known	Negative	No	No	No	No	Yes	No	Yes	BPH	Un-known	Un-known	Alive	2016
645	70	No	Un-known	wESTERN	4+3	Un-known	Un-known	TX	Un-known	Un-known	Un-known	Un-known	Negative	No	No	No	No	Yes	No	No	Un-known	Un-known	Un-known	Alive	2016
646	80	Un-known	Un-known	cENTRAL	4+4	Un-known	Un-known	TX	Un-known	Un-known	Un-known	Un-known	Un-known	No	No	No	No	Un-known	Un-known	Un-known	Un-known	Un-known	Un-known	Alive	2016
647	73	Yes	Uncle/Cousin	cENTRAL	4+3	Un-known	56.82	T4	No	Yes	BONES	Un-known	Unknown	No	No	No	No	Yes	No	Yes	URINE OBSTRUCTION	Un-known	Un-known	Alive	2017
648	82	No	Un-known	wESTERN	4+4	IV	10.8	TX	No	Yes	BONES	Un-known	Negative	No	No	No	No	No	No	No	Un-known	Un-known	Un-known	Alive	2016
649	68	No	Un-known	wESTERN	4+5	Un-known	299.7	TX	No	Yes	BONES	Un-known	Unknown	Un-known	Un-known	Un-known	No	Yes	No	Yes	URINE OBSTRUCTION	Un-known	Un-known	Alive	2017
650	68	No	Un-known	cENTRAL	3+4	Un-known	355.5	TX	No	Yes	BONES	Un-known	Negative	No	No	No	No	Yes	No	Yes	COSTIPATION	BACKACHE	HEAMATURIA	Alive	2017
651	73	No	Un-known	cENTRAL	3+5	V	12.6	Un-known	Un-known	Un-known	Un-known	Un-known	Negative	No	No	No	No	Un-known	No	No	Un-known	Un-known	Un-known	Alive	2015
652	81	No	Un-known	nORTHERN	4+5	V	130	T3	No	No	Un-known	Un-known	Negative	No	No	No	No	Un-known	No	Yes	Un-known	Un-known	Un-known	Alive	2015
653	65	Yes	Un-known	cENTRAL	3+3	I	0.1	T2	No	No	Un-known	Un-known	Negative	No	No	No	No	No	No	No	Un-known	Un-known	Un-known	Alive	2015
654	69	No	Un-known	wESTERN	Un-known	Un-known	6.87	Un-known	No	No	Un-known	Un-known	Negative	No	No	No	No	No	No	No	Un-known	Un-known	Un-known	Alive	2015
655	79	No	Un-known	eASTERN	3+3	I	71.87	Un-known	Un-known	No	Un-known	Un-known	Negative	No	No	No	No	No	No	Yes	Un-known	Un-known	Un-known	Alive	2015
656	60	No	Un-known	cENTRAL	4+5	V	2000	T3	Yes	No	Un-known	Un-known	Negative	No	No	No	No	No	No	No	Un-known	Un-known	Un-known	Alive	2015
657	79	Un-known	Un-known	eASTERN	4+4	IV	62.9	Un-known	No	No	Un-known	Un-known	Negative	No	No	Yes	No	No	No	No	Un-known	Un-known	Un-known	Alive	2015
658	75	Un-known	Un-known	wESTERN	3+3	V	Un-known	Un-known	Un-known	Un-known	Un-known	Un-known	Unknown	No	No	No	No	No	No	No	Un-known	Un-known	Un-known	Alive	2015
659	65	No	Un-known	cENTRAL	4+3	III	2000	Un-known	Un-known	Un-known	Un-known	Un-known	Unknown	No	No	No	No	No	No	No	Un-known	Un-known	Un-known	Alive	2015
660	68	Yes	Father	cENTRAL	5+5	V	28.79	Un-known	No	No	Un-known	Un-known	Negative	No	No	No	No	No	No	No	Un-known	Un-known	Un-known	Alive	2015
661	81	No	Un-known	wESTERN	3+4	II	101.2	Un-known	Un-known	No	Un-known	Un-known	Negative	No	No	Yes	No	No	No	No	Un-known	Un-known	Un-known	Alive	2015
662	56	No	Un-known	eASTERN	Un-known	V	125	T3	No	No	Un-known	Un-known	Negative	No	No	No	No	No	No	No	Un-known	Un-known	Un-known	Alive	2015
663	67	No	Un-known	nORTHERN	Un-known	Un-known	329	T3	No	No	Un-known	Un-known	Unknown	No	No	Yes	No	No	No	No	Un-known	Un-known	Un-known	Alive	2015
664	70	No	Un-known	cENTRAL	Un-known	Un-known	100	Un-known	Un-known	Un-known	Un-known	Un-known	Negative	No	No	No	No	No	No	No	Un-known	Un-known	Un-known	Alive	2016
665	55	No	Un-known	cENTRAL	4+5	V	100	Un-known	Un-known	Un-known	Un-known	Un-known	Negative	No	No	No	No	No	No	No	Un-known	Un-known	Un-known	Alive	2018
666	66	No	Un-known	nORTHERN	4+4	IV	8207	Un-known	Un-known	No	Un-known	Un-known	Unknown	No	No	No	No	No	No	No	Un-known	Un-known	Un-known	Alive	2018
667	50	No	Un-known	Un-known	3+4	II	146.9	Un-known	Un-known	Un-known	Un-known	Un-known	Negative	No	No	No	No	No	No	No	Un-known	Un-known	Un-known	Alive	2019
668	76	No	Un-known	Un-known	4+4	IV	92.59	Un-known	Un-known	Un-known	Un-known	Un-known	Negative	No	No	No	No	No	Yes	No	Un-known	Un-known	Un-known	Alive	2018
669	75	No	Un-known	wESTERN	Un-known	Un-known	973.34	Un-known	No	No	Un-known	Un-known	Negative	No	No	No	No	No	Yes	No	Un-known	Un-known	Un-known	Alive	2018
670	67	Un-known	Un-known	nORTHERN	Un-known	Un-known	100	Un-known	No	No	Un-known	Un-known	Negative	No	No	No	No	Yes	Yes	No	Un-known	Un-known	Un-known	Alive	2018
671	69	No	Un-known	eASTERN	4+3	III	16	Un-known	Un-known	Un-known	Un-known	Un-known	Negative	No	No	No	No	No	No	No	Un-known	Un-known	Un-known	Alive	2018
672	67	Un-known	Un-known	eASTERN	4+4	IV	210	T4	Un-known	No	Un-known	Un-known	Negative	No	No	Yes	No	No	No	No	Un-known	Un-known	Un-known	Alive	2018
673	72	No	Un-known	eASTERN	Un-known	Un-known	25	Un-known	Un-known	Un-known	Un-known	Un-known	Negative	Un-known	No	No	No	Un-known	Un-known	Un-known	Un-known	Un-known	Un-known	Alive	2018
674	72	No	Un-known	nORTHERN	3+3	I	100	Un-known	No	No	Un-known	Un-known	Unknown	No	No	No	No	No	No	No	Un-known	Un-known	Un-known	Alive	2018
675	70	No	Un-known	wESTERN	Un-known	Un-known	274	Un-known	No	No	Un-known	Un-known	Unknown	Un-known	Un-known	Un-known	Un-known	Un-known	Yes	Yes	Un-known	Un-known	Un-known	Alive	2018
676	70	No	Un-known	eASTERN	5+5	V	931.8	Un-known	Un-known	No	Un-known	Un-known	Unknown	Un-known	No	No	No	No	No	Yes	Un-known	Un-known	Un-known	Alive	2018
677	75	No	Un-known	wESTERN	3+3	I	215	Un-known	Un-known	Un-known	Un-known	Un-known	Negative	Un-known	No	No	No	Un-known	Un-known	Un-known	Un-known	Un-known	Un-known	Alive	2018
678	75	No	Un-known	cENTRAL	3+3	I	100	Un-known	Un-known	Un-known	Un-known	Un-known	Negative	Un-known	No	No	No	Un-known	Un-known	Un-known	Un-known	Un-known	Un-known	Alive	2018
679	74	No	Un-known	cENTRAL	3+3	I	47.77	Un-known	Un-known	Un-known	Un-known	Un-known	Negative	Un-known	No	No	No	Un-known	Un-known	Un-known	Un-known	Un-known	Un-known	Alive	2018
680	67	No	Un-known	cENTRAL	3+4	II	1200	Un-known	Un-known	Un-known	Un-known	Un-known	Negative	Un-known	No	No	No	Un-known	Un-known	No	Un-known	Un-known	Un-known	Alive	2019
681	71	No	Un-known	nORTHERN	4+3	III	360	Un-known	Un-known	Un-known	Un-known	Un-known	Negative	Un-known	No	No	No	Un-known	Un-known	Un-known	Un-known	Un-known	Un-known	Alive	2018
682	74	Un-known	Un-known	eASTERN	Un-known	Un-known	100	Un-known	Un-known	Un-known	Un-known	Un-known	Negative	Un-known	No	No	No	Un-known	Un-known	Un-known	Un-known	Un-known	Un-known	Alive	2018
683	59	Un-known	Un-known	cENTRAL	Un-known	Un-known	88.92	Un-known	Un-known	Un-known	Un-known	Un-known	Negative	Un-known	No	No	No	No	Yes	Un-known	Un-known	Un-known	Un-known	Alive	2018
684	69	No	Un-known	cENTRAL	5+4	V	100	T4	Yes	Un-known	Un-known	Un-known	Negative	Un-known	No	No	No	Un-known	Un-known	Un-known	Un-known	Un-known	Un-known	Alive	2018
685	66	No	Un-known	nORTHERN	4+4	IV	95.1	Un-known	Un-known	Un-known	Un-known	Un-known	Negative	Un-known	No	No	No	Un-known	Un-known	No	Un-known	Un-known	Un-known	Alive	2018
686	70	No	Un-known	wESTERN	Un-known	Un-known	31.32	Un-known	Un-known	Un-known	Un-known	Un-known	Negative	Un-known	No	No	No	Un-known	Un-known	Un-known	Un-known	Un-known	Un-known	Alive	2018
687	89	No	Un-known	cENTRAL	4+3	III	123.5	Un-known	Un-known	Un-known	Un-known	Un-known	Unknown	Un-known	No	No	No	Un-known	Un-known	Un-known	Un-known	Un-known	Un-known	Alive	2019
688	65	No	Un-known	wESTERN	4+4	IV	1391.01	Un-known	Un-known	Un-known	Un-known	Un-known	Unknown	Un-known	No	No	No	No	No	No	Un-known	Un-known	Un-known	Alive	2019
689	56	No	Un-known	eASTERN	3+3	I	400	Un-known	Un-known	Un-known	Un-known	Un-known	Unknown	No	No	No	No	Un-known	Yes	Un-known	Un-known	Un-known	Un-known	Alive	2019
690	65	No	Un-known	cENTRAL	3+3	I	3.12	Un-known	Un-known	Un-known	Un-known	Un-known	Negative	Un-known	No	No	No	No	Yes	No	Un-known	Un-known	Un-known	Alive	2019
691	62	No	Un-known	nORTHERN	3+4	II	123	Un-known	Un-known	Un-known	Un-known	Un-known	Positive	Un-known	No	No	No	Un-known	Un-known	Un-known	Un-known	Un-known	Un-known	Alive	2019
692	67	Yes	Un-known	cENTRAL	3+4	II	3.8	Un-known	Un-known	Un-known	Un-known	Un-known	Negative	Un-known	No	No	No	Yes	No	Un-known	Un-known	Un-known	Un-known	Alive	2019
693	74	No	Un-known	cENTRAL	5+5	V	34.58	Un-known	Un-known	Un-known	Un-known	Un-known	Negative	Un-known	No	No	No	No	No	Un-known	Un-known	Un-known	Un-known	Alive	2019
694	70	No	Un-known	cENTRAL	4+4	IV	21.69	TX	Un-known	Un-known	Un-known	Un-known	Negative	Un-known	No	No	No	No	Yes	Un-known	Un-known	Un-known	Un-known	Alive	2019
695	80	No	Un-known	nORTHERN	4+5	V	139	Un-known	Un-known	Un-known	Un-known	Un-known	Negative	Un-known	No	No	No	Un-known	Yes	Un-known	Un-known	Un-known	Un-known	Alive	2019
696	76	No	Un-known	eASTERN	4+4	IV	19.03	Un-known	Un-known	Un-known	Un-known	Un-known	Negative	Un-known	No	No	No	Un-known	Yes	Un-known	Un-known	Un-known	Un-known	Alive	2019
697	83	No	Un-known	nORTHERN	4+4	IV	480	Un-known	Un-known	Un-known	Un-known	Un-known	Negative	No	No	No	No	No	Yes	Un-known	Un-known	Un-known	Un-known	Alive	2019
698	70	No	Un-known	cENTRAL	Un-known	Un-known	14.79	Un-known	Un-known	Un-known	Un-known	Un-known	Negative	Un-known	No	No	No	Un-known	Yes	Yes	Un-known	Un-known	Un-known	Alive	2019
699	52	No	Un-known	eASTERN	Un-known	Un-known	8990.6	Un-known	Un-known	Un-known	Un-known	Un-known	Unknown	Un-known	No	No	No	No	Yes	No	Un-known	Un-known	Un-known	Alive	2019
700	77	No	Un-known	cENTRAL	4+5	V	Un-known	Un-known	Un-known	Un-known	Un-known	Un-known	Negative	Un-known	No	No	No	No	No	Un-known	Un-known	Un-known	Un-known	Alive	2019
701	77	No	Un-known	cENTRAL	5+5	V	1354	T4	Yes	Yes	Un-known	Un-known	Unknown	Un-known	No	No	No	No	Yes	Un-known	Un-known	Un-known	Un-known	Alive	2019
702	61	No	Un-known	cENTRAL	4+5	V	2000	Un-known	Un-known	Un-known	Un-known	Un-known	Positive	Un-known	No	No	No	No	Yes	No	Un-known	Un-known	Un-known	Alive	2019
703	50	No	Un-known	nORTHERN	Un-known	Un-known	5.13	T3	Un-known	Un-known	Un-known	Un-known	Negative	No	No	No	No	Un-known	Yes	No	Un-known	Un-known	Un-known	Alive	2019
704	78	No	Un-known	Un-known	3+4	II	59	Un-known	Un-known	Un-known	Un-known	Un-known	Negative	No	No	No	No	No	Yes	No	Un-known	Un-known	Un-known	Alive	2019
705	85	No	Un-known	cENTRAL	5+5	V	100	Un-known	Un-known	Un-known	Un-known	Un-known	Negative	No	No	No	No	No	Yes	No	Un-known	Un-known	Un-known	Alive	2019
706	78	No	Un-known	cENTRAL	4+3	III	761.9	Un-known	Un-known	Un-known	Un-known	Un-known	Unknown	No	No	No	No	No	Yes	No	Un-known	Un-known	Un-known	Alive	2019
707	80	No	Un-known	eASTERN	4+4	IV	140	Un-known	No	No	Un-known	Un-known	Negative	No	No	No	No	No	No	No	Un-known	Un-known	Un-known	Alive	2019
708	56	No	Un-known	Un-known	4+5	V	6	Un-known	Un-known	Un-known	Un-known	Un-known	Negative	No	No	No	No	No	Yes	No	Un-known	Un-known	Un-known	Alive	2019
709	61	No	Un-known	wESTERN	Un-known	Un-known	1549	Un-known	Un-known	Un-known	Un-known	Un-known	Negative	No	No	No	No	No	No	No	Un-known	Un-known	Un-known	Alive	2019
710	83	No	Un-known	wESTERN	Un-known	Un-known	17	Un-known	Un-known	Un-known	Un-known	Un-known	Negative	Un-known	No	No	No	No	No	No	Un-known	Un-known	Un-known	Alive	2019
711	68	No	Un-known	eASTERN	Un-known	Un-known	548.2	Un-known	No	No	Un-known	Un-known	Negative	No	No	No	No	No	Yes	No	Un-known	Un-known	Un-known	Alive	2019
712	62	No	Un-known	cENTRAL	4+5	Un-known	5	Un-known	Un-known	Un-known	Un-known	Un-known	Unknown	No	No	No	No	No	Yes	Un-known	Un-known	Un-known	Un-known	Alive	2019
713	80	No	Un-known	eASTERN	4+4	Un-known	59	Un-known	Un-known	Un-known	Un-known	Un-known	Negative	Un-known	No	No	No	No	Yes	Yes	Un-known	Un-known	Un-known	Alive	2018
714	79	No	Un-known	cENTRAL	4+3	Un-known	52	Un-known	Un-known	Un-known	Un-known	Un-known	Negative	Un-known	No	No	No	Yes	Yes	No	Un-known	Un-known	Un-known	Alive	2016
715	65	No	Un-known	wESTERN	Un-known	Un-known	Un-known	Un-known	Un-known	Un-known	Un-known	Un-known	Negative	Un-known	No	No	No	No	No	No	Un-known	Un-known	Un-known	Alive	2018
716	80	No	Un-known	nORTHERN	3+4	Un-known	61.8	Un-known	Un-known	Un-known	Un-known	Un-known	Unknown	No	No	No	No	No	No	Yes	Un-known	Un-known	Un-known	Alive	2018
717	71	No	Un-known	wESTERN	5+5	Un-known	100	Un-known	Un-known	Un-known	Un-known	Un-known	Negative	Un-known	No	No	No	Yes	No	No	Un-known	Un-known	Un-known	Alive	2018
718	83	No	Un-known	eASTERN	4+4	Un-known	200	Un-known	Un-known	Un-known	Un-known	Un-known	Negative	No	No	No	No	Yes	Yes	No	Un-known	Un-known	Un-known	Alive	2018
719	57	No	Un-known	cENTRAL	4+5	Un-known	20.82	Un-known	Un-known	Un-known	Un-known	Un-known	Negative	Un-known	No	No	No	No	Yes	No	Un-known	Un-known	Un-known	Alive	2018
720	68	No	Un-known	eASTERN	5+5	Un-known	28.46	Un-known	Un-known	Un-known	Un-known	Un-known	Negative	No	No	No	No	No	Yes	Yes	Un-known	Un-known	Un-known	Alive	2018
721	78	No	Un-known	wESTERN	Un-known	Un-known	57.7	Un-known	Un-known	Un-known	Un-known	Un-known	Negative	Un-known	No	No	No	Yes	Yes	No	Un-known	Un-known	Un-known	Alive	2018
722	63	No	Un-known	wESTERN	4+4	Un-known	52	Un-known	Un-known	Un-known	Un-known	Un-known	Negative	No	No	No	No	No	Yes	No	Un-known	Un-known	Un-known	Alive	2018
723	67	Yes	Un-known	wESTERN	3+3	Un-known	28	Un-known	Un-known	Un-known	Un-known	Un-known	Negative	No	No	No	No	No	Yes	No	Un-known	Un-known	Un-known	Alive	2018
724	54	No	Un-known	wESTERN	3+4	Un-known	173	Un-known	Un-known	Un-known	Un-known	Un-known	Negative	Un-known	No	No	No	No	Yes	No	Un-known	Un-known	Un-known	Alive	2018
725	84	No	Un-known	wESTERN	4+5	Un-known	100	Un-known	Un-known	Un-known	Un-known	Un-known	Negative	No	No	No	No	No	Yes	No	Un-known	Un-known	Un-known	Alive	2018
726	62	No	Un-known	eASTERN	4+5	Un-known	8.77	Un-known	No	No	Un-known	Un-known	Negative	No	No	No	No	No	No	No	Un-known	Un-known	Un-known	Alive	2019
727	75	Un-known	Un-known	cENTRAL	4+3	Un-known	100	Un-known	No	No	Un-known	Un-known	Negative	No	No	No	No	No	Yes	Yes	Un-known	Un-known	Un-known	Dead	2019
728	58	No	Un-known	cENTRAL	5+5	Un-known	Un-known	Un-known	Un-known	Un-known	Un-known	Un-known	Positive	No	No	No	No	No	Yes	No	Un-known	Un-known	Un-known	Dead	2019
729	66	No	Un-known	cENTRAL	3+3	Un-known	13.46	T3	Yes	Yes	Un-known	Un-known	Unknown	No	No	No	No	No	Yes	Yes	Un-known	Un-known	Un-known	Alive	2019
730	85	No	Un-known	eASTERN	5+5	Un-known	400	Un-known	No	No	Un-known	Un-known	Negative	No	No	No	No	No	Yes	Yes	Un-known	Un-known	Un-known	Alive	2019
731	67	No	Un-known	eASTERN	4+3	Un-known	619.8	Un-known	Un-known	Un-known	Un-known	Un-known	Unknown	No	No	Yes	No	No	Yes	No	Un-known	Un-known	Un-known	Alive	2019
732	69	No	Un-known	wESTERN	3+3	Un-known	6.06	Un-known	Un-known	Un-known	Un-known	Un-known	Unknown	No	No	No	No	No	Yes	No	Un-known	Un-known	Un-known	Alive	2019
733	79	No	Un-known	cENTRAL	4+3	Un-known	2.17	Un-known	No	No	Un-known	Un-known	Unknown	No	No	No	No	No	Yes	No	Un-known	Un-known	Un-known	Alive	2019
734	53	No	Un-known	wESTERN	3+4	Un-known	15.11	Un-known	No	No	Un-known	Un-known	Unknown	No	No	No	No	No	Yes	No	Un-known	Un-known	Un-known	Dead	2019
735	75	No	Un-known	nORTHERN	3+4	Un-known	167	Un-known	Un-known	Un-known	Un-known	Un-known	Negative	No	No	No	No	No	No	No	Un-known	Un-known	Un-known	Alive	2019
736	72	No	Un-known	wESTERN	3+3	Un-known	100	Un-known	Un-known	Un-known	Un-known	Un-known	Negative	No	No	No	No	Yes	Yes	No	Un-known	Un-known	Un-known	Alive	2019
737	75	Yes	Un-known	cENTRAL	3+3	I	42.35	Un-known	No	No	Un-known	Un-known	Negative	No	No	No	No	No	Yes	No	Un-known	Un-known	Un-known	Alive	2019
738	63	No	Un-known	cENTRAL	4+4	Un-known	953.3	Un-known	Un-known	Un-known	Un-known	Un-known	Unknown	No	No	Yes	No	No	Yes	Yes	Un-known	Un-known	Un-known	Alive	2019
739	74	No	Un-known	nORTHERN	Un-known	Un-known	Un-known	Un-known	Un-known	Un-known	Un-known	Un-known	Negative	No	No	No	Yes	No	Yes	No	Un-known	Un-known	Un-known	Alive	2019
740	70	No	Un-known	wESTERN	3+4	Un-known	39.2	Un-known	No	No	Un-known	Un-known	Negative	No	No	Yes	No	No	No	No	Un-known	Un-known	Un-known	Alive	2018
741	76	No	Un-known	wESTERN	Un-known	III	4976.84	Un-known	Un-known	Un-known	Un-known	Un-known	Negative	No	No	No	No	No	Yes	Yes	Un-known	Un-known	Un-known	Alive	2019
742	63	No	Un-known	wESTERN	Un-known	IV	100	Un-known	No	Yes	Un-known	Un-known	Negative	No	No	Yes	No	Yes	Yes	Yes	Un-known	Un-known	Un-known	Alive	2018
743	78	No	Un-known	wESTERN	Un-known	IV	355.29	Un-known	Un-known	Yes	Un-known	Un-known	Negative	No	No	No	No	No	Yes	No	Un-known	Un-known	Un-known	Alive	2018
744	62	No	Un-known	wESTERN	4+5	IV	1000	Un-known	Un-known	Un-known	Un-known	Un-known	Unknown	No	No	No	No	No	Yes	Yes	Un-known	Un-known	Un-known	Alive	2018
745	78	No	Un-known	cENTRAL	3+3	Un-known	43.37	Un-known	Un-known	Un-known	Un-known	Un-known	Negative	No	No	No	No	No	Yes	No	Un-known	Un-known	Un-known	Alive	2016
746	63	No	Un-known	cENTRAL	4+3	Un-known	147.8	Un-known	Un-known	Un-known	Un-known	Un-known	Negative	No	No	No	No	No	Yes	No	Un-known	Un-known	Un-known	Alive	2016
747	84	No	Un-known	eASTERN	4+4	Un-known	336.9	Un-known	No	No	Un-known	Un-known	Negative	Un-known	No	No	No	Yes	Yes	No	Un-known	Un-known	Un-known	Alive	2016
748	76	No	Un-known	cENTRAL	4+4	Un-known	10000	Un-known	No	No	Un-known	Un-known	Negative	Un-known	No	No	No	Yes	Yes	Yes	Un-known	Un-known	Un-known	Alive	2017
749	62	No	Un-known	cENTRAL	3+4	Un-known	200	Un-known	Un-known	No	Un-known	Un-known	Negative	Un-known	No	Yes	No	No	Yes	No	Un-known	Un-known	Un-known	Alive	2017
750	80	No	Un-known	Un-known	4+4	Un-known	436.81	T4	Yes	No	Un-known	Un-known	Negative	No	No	No	No	Yes	Yes	No	Un-known	Un-known	Un-known	Alive	2019
751	59	No	Un-known	cENTRAL	Un-known	III	30.22	Un-known	No	No	Un-known	Un-known	Positive	No	No	No	No	Yes	No	No	Un-known	Un-known	Un-known	Alive	2019
752	59	No	Un-known	cENTRAL	5+5	IV	2013	T4	Yes	Yes	Un-known	Un-known	Positive	No	No	No	No	Yes	Yes	No	Un-known	Un-known	Un-known	Alive	2019
753	72	No	Un-known	eASTERN	3+3	Un-known	100	Un-known	No	No	Un-known	Un-known	Negative	No	No	No	No	No	Yes	No	Un-known	Un-known	Un-known	Alive	2019
754	69	Un-known	Un-known	eASTERN	3+3	Un-known	30.34	Un-known	Un-known	Un-known	Un-known	Un-known	Negative	Un-known	No	Yes	No	Yes	Yes	Un-known	Un-known	Un-known	Un-known	Alive	2019
755	72	No	Un-known	cENTRAL	4+4	III	1000	Un-known	Un-known	Un-known	Un-known	Un-known	Negative	No	No	No	Yes	No	Yes	No	Un-known	Un-known	Un-known	Alive	2019
756	79	No	Un-known	wESTERN	3+3	Un-known	9.12	T2	No	No	Un-known	Un-known	Negative	No	No	No	No	No	Yes	No	Un-known	Un-known	Un-known	Alive	2019
757	77	No	Un-known	cENTRAL	4+4	Un-known	36	T2	No	No	Un-known	Un-known	Negative	No	No	No	No	No	No	No	Un-known	Un-known	Un-known	Alive	2019
758	65	No	Un-known	cENTRAL	3+3	Un-known	24.6	Un-known	Un-known	Un-known	Un-known	Un-known	Negative	Yes	No	No	No	No	No	Un-known	Un-known	Un-known	Un-known	Alive	2019
759	67	No	Un-known	wESTERN	4+5	Un-known	657.27	Un-known	Un-known	Un-known	Un-known	Un-known	Positive	Un-known	No	No	No	No	Yes	No	Un-known	Un-known	Un-known	Alive	2019
760	85	No	Un-known	eASTERN	3+4	Un-known	300	Un-known	Un-known	Un-known	Un-known	Un-known	Unknown	No	No	No	No	Yes	No	No	Un-known	Un-known	Un-known	Dead	2019
761	64	No	Un-known	cENTRAL	3+3	Un-known	155.7	Un-known	Un-known	Un-known	Un-known	Un-known	Unknown	No	No	No	No	No	Yes	No	Un-known	Un-known	Un-known	Alive	2019
762	57	No	Un-known	wESTERN	4+5	Un-known	61.18	Un-known	Un-known	Un-known	Un-known	Un-known	Negative	No	No	No	No	No	Yes	No	Un-known	Un-known	Un-known	Alive	2019
763	75	No	Un-known	wESTERN	4+4	Un-known	100	T4	No	No	Un-known	Un-known	Negative	No	No	No	No	No	No	No	Un-known	Un-known	Un-known	Alive	2019
764	56	No	Un-known	cENTRAL	3+3	Un-known	100	Un-known	Un-known	Un-known	Un-known	Un-known	Unknown	No	No	No	No	No	Un-known	No	Un-known	Un-known	Un-known	Alive	2019
765	73	No	Un-known	wESTERN	4+3	Un-known	7.9	Un-known	Un-known	Un-known	Un-known	Un-known	Unknown	No	No	No	No	No	Yes	No	Un-known	Un-known	Un-known	Alive	2019
766	73	Yes	Un-known	cENTRAL	4+5	Un-known	117	Un-known	Un-known	Un-known	Un-known	Un-known	Unknown	No	No	No	No	No	Yes	No	Un-known	Un-known	Un-known	Alive	2019
767	65	No	Un-known	wESTERN	3+3	Un-known	100	Un-known	Un-known	Un-known	Un-known	Un-known	Unknown	No	No	No	No	No	No	Un-known	Un-known	Un-known	Un-known	Alive	2019
768	52	No	Un-known	wESTERN	3+3	III	7.7	Un-known	Un-known	Un-known	Un-known	Un-known	Negative	Un-known	No	No	No	No	No	No	Un-known	Un-known	Un-known	Alive	2019
769	83	No	Un-known	eASTERN	4+5	Un-known	0.84	Un-known	Un-known	Un-known	Un-known	Un-known	Unknown	No	No	No	No	No	Yes	No	Un-known	Un-known	Un-known	Alive	2019
770	72	No	Un-known	wESTERN	3+3	Un-known	76	Un-known	No	No	Un-known	Un-known	Negative	No	No	No	No	No	Yes	No	Un-known	Un-known	Un-known	Alive	2019
771	48	No	Un-known	eASTERN	5+5	Un-known	100	Un-known	Un-known	Un-known	Un-known	Un-known	Unknown	Un-known	No	No	No	Yes	No	No	Un-known	Un-known	Un-known	Dead	2019
772	65	No	Un-known	wESTERN	3+3	Un-known	59.5	Un-known	Un-known	Un-known	Un-known	Un-known	Positive	Un-known	Un-known	Un-known	Un-known	No	Yes	No	Un-known	Un-known	Un-known	Alive	2019
773	68	No	Un-known	nORTHERN	3+3	Un-known	53.37	Un-known	Un-known	Un-known	Un-known	Un-known	Negative	Yes	No	Yes	No	No	Yes	Un-known	Un-known	Un-known	Un-known	Alive	2019
774	71	No	Un-known	wESTERN	3+4	Un-known	53.2	Un-known	Un-known	Un-known	Un-known	Un-known	Negative	Un-known	No	No	No	No	Yes	No	Un-known	Un-known	Un-known	Alive	2019
775	54	No	Un-known	nORTHERN	4+4	Un-known	1608	Un-known	Un-known	Un-known	Un-known	Un-known	Negative	Un-known	No	No	No	No	Yes	No	Un-known	Un-known	Un-known	Alive	2019
776	70	No	Un-known	eASTERN	5+5	Un-known	36	Un-known	Un-known	Un-known	Un-known	Un-known	Negative	Un-known	No	No	No	No	Yes	No	Un-known	Un-known	Un-known	Alive	2019
777	50	No	Un-known	cENTRAL	3+3	Un-known	3910	Un-known	Un-known	Un-known	Un-known	Un-known	Unknown	Un-known	No	No	No	No	Un-known	Un-known	Un-known	Un-known	Un-known	Alive	2019
778	75	No	Un-known	eASTERN	3+3	Un-known	48.71	Un-known	Un-known	Un-known	Un-known	Un-known	Negative	Un-known	No	No	No	No	No	Un-known	Un-known	Un-known	Un-known	Alive	2019
779	75	No	Un-known	eASTERN	4+4	IV	7766	T4	Yes	Yes	LIVER	LIVER	Unknown	Un-known	No	No	Un-known	Un-known	Un-known	Un-known	Un-known	Un-known	Un-known	Alive	2018
780	70	Un-known	Un-known	wESTERN	3+4	I	0.32	Un-known	Un-known	Un-known	Un-known	Un-known	Negative	Un-known	Un-known	Yes	Un-known	Un-known	Un-known	Un-known	Un-known	Un-known	Un-known	Alive	2018
781	64	No	Un-known	cENTRAL	5+5	V	34.68	Un-known	Un-known	Un-known	Un-known	Un-known	Negative	Un-known	No	No	Un-known	Un-known	Un-known	Un-known	Un-known	Un-known	Un-known	Alive	2018
782	71	Un-known	Un-known	wESTERN	5+5	V	70.52	T4	Yes	Un-known	Un-known	Un-known	Unknown	Un-known	Un-known	Un-known	Un-known	Un-known	Un-known	Un-known	Un-known	Un-known	Un-known	Alive	2019
783	70	Un-known	Un-known	wESTERN	5+4	V	146.7	T4	Yes	Yes	LUNG	LUNG	Negative	Un-known	No	No	No	No	Un-known	Un-known	Un-known	Un-known	Un-known	Alive	2019
784	72	No	Un-known	cENTRAL	3+3	I	100	Un-known	Un-known	Yes	BONE	BONE	Negative	Un-known	No	No	No	Un-known	Un-known	Un-known	Un-known	Un-known	Un-known	Alive	2018
785	65	Un-known	Un-known	cENTRAL	4+4	IV	2000	T4	Un-known	Yes	BONE	BONE	Unknown	Yes	No	No	Un-known	Un-known	Un-known	Un-known	Un-known	Un-known	Un-known	Alive	2017
786	60	No	Un-known	cENTRAL	3+4	II	153.77	Un-known	Un-known	Un-known	Un-known	Un-known	Unknown	Un-known	Un-known	Un-known	Un-known	Un-known	Un-known	Un-known	Un-known	Un-known	Un-known	Alive	2019
787	80	No	Un-known	eASTERN	4+4	I	140	Un-known	No	Un-known	Un-known	Un-known	Negative	Un-known	No	No	Un-known	Un-known	Un-known	Un-known	Un-known	Un-known	Un-known	Alive	2019
788	78	Un-known	Un-known	wESTERN	Un-known	I	100	T3	No	No	Un-known	Un-known	Negative	Un-known	Un-known	Un-known	Un-known	Un-known	Un-known	Un-known	Un-known	Un-known	Un-known	Alive	2019
789	56	No	Un-known	nORTHERN	4+3	I	38.8	T3	No	No	Un-known	Un-known	Negative	Un-known	No	Yes	Un-known	Yes	Un-known	Un-known	Un-known	Un-known	Un-known	Alive	2019
790	80	No	Un-known	eASTERN	4+4	II	122.7	Un-known	Un-known	Un-known	Un-known	Un-known	Negative	Un-known	No	No	Un-known	Un-known	Un-known	Un-known	Un-known	Un-known	Un-known	Alive	2018
791	80	No	Un-known	cENTRAL	Un-known	Un-known	Un-known	Un-known	Un-known	Un-known	Un-known	Un-known	Negative	Un-known	No	No	Un-known	Yes	Un-known	Un-known	Un-known	Un-known	Un-known	Alive	2018
792	55	Un-known	Un-known	wESTERN	5+4	Un-known	86.68	Un-known	Un-known	Un-known	Un-known	Un-known	Negative	Un-known	No	No	Un-known	Yes	Un-known	Un-known	Un-known	Un-known	Un-known	Alive	2018
793	55	No	Un-known	wESTERN	5+4	Un-known	86.86	Un-known	Un-known	Un-known	Un-known	Un-known	Negative	Un-known	No	No	Un-known	Yes	Un-known	Un-known	Un-known	Un-known	Un-known	Alive	2018
794	66	Un-known	Un-known	cENTRAL	4+5	Un-known	11.2	Un-known	No	Un-known	Un-known	Un-known	Negative	Yes	No	No	Un-known	Un-known	Un-known	Un-known	Un-known	Un-known	Un-known	Alive	2018
795	65	No	Un-known	nORTHERN	5+5	IV	100	Un-known	Yes	Yes	KIDNEY	KIDNEY	Unknown	Un-known	No	No	Un-known	Yes	Un-known	Un-known	Un-known	Un-known	Un-known	Dead	2018
796	54	No	Un-known	eASTERN	Un-known	Un-known	778.78	Un-known	Un-known	Un-known	Un-known	Un-known	Negative	Un-known	No	No	Un-known	Yes	Un-known	Un-known	Un-known	Un-known	Un-known	Alive	2018
797	75	No	Un-known	nORTHERN	4+4	IV	11110	Un-known	Yes	Yes	LIVER,KIDNEY	LIVER,KIDNEY	Positive	Un-known	No	No	Un-known	Yes	Un-known	Un-known	Un-known	Un-known	Un-known	Alive	2018
798	66	No	Un-known	nORTHERN	3+3	III	100	Un-known	Un-known	Un-known	Un-known	Un-known	Negative	Un-known	Yes	Yes	Un-known	Un-known	Un-known	Un-known	Un-known	Un-known	Un-known	Alive	2019
799	65	No	Un-known	cENTRAL	Un-known	Un-known	25.82	Un-known	Un-known	Un-known	Un-known	Un-known	Unknown	Un-known	Un-known	Un-known	Un-known	Yes	Un-known	Un-known	Un-known	Un-known	Un-known	Alive	2017
800	67	No	Un-known	cENTRAL	Un-known	IV	837.5	Un-known	Un-known	Yes	LUNG	LUNG	Positive	Yes	Yes	Yes	Yes	Yes	Un-known	Un-known	Un-known	Un-known	Un-known	Alive	2015
801	60	Un-known	Un-known	eASTERN	Un-known	IV	Un-known	Un-known	Un-known	Yes	SPINAL	SPINAL	Negative	Un-known	Un-known	No	Un-known	No	Un-known	Un-known	Un-known	Un-known	Un-known	Alive	2019
802	69	No	Un-known	nORTHERN	3+4	II	Un-known	Un-known	Un-known	Un-known	Un-known	Un-known	Negative	Un-known	No	No	No	Yes	Un-known	Un-known	Un-known	Un-known	Un-known	Alive	2019
803	65	No	Un-known	eASTERN	Un-known	I	603.5	Un-known	Un-known	Un-known	Un-known	Un-known	Un-known	Un-known	Un-known	Un-known	Un-known	Yes	Un-known	Un-known	Un-known	Un-known	Un-known	Dead	2015
804	65	No	Un-known	eASTERN	4+4	IV	41	T4	Yes	Yes	SPINE	SPINE	Positive	Un-known	No	No	Un-known	Un-known	Un-known	Un-known	Un-known	Un-known	Un-known	Alive	2019
805	79	No	Un-known	eASTERN	4+3	IV	0.27	Un-known	Un-known	Yes	SPINE	SPINE	Unknown	Un-known	Un-known	Un-known	Un-known	Un-known	Un-known	Un-known	Un-known	Un-known	Un-known	Alive	2017
806	55	No	Un-known	cENTRAL	5+4	IV	4327	Un-known	No	Yes	LIVER	LIVER	Unknown	Un-known	No	No	Un-known	Yes	Un-known	Un-known	Un-known	Un-known	Un-known	Alive	2019
807	65	Un-known	Un-known	wESTERN	5+5	III	22.6	Un-known	No	No	Un-known	Un-known	Unknown	Un-known	No	No	Un-known	Yes	Un-known	Un-known	Un-known	Un-known	Un-known	Alive	2018
808	63	No	Un-known	eASTERN	Un-known	IV	12.85	Un-known	No	Yes	SPINE CORD	SPINE CORD	Unknown	Un-known	Yes	Un-known	Un-known	Yes	Un-known	Un-known	Un-known	Un-known	Un-known	Alive	2018
809	68	No	Un-known	cENTRAL	3+4	II	822.62	Un-known	No	Un-known	Un-known	Un-known	Negative	Un-known	No	No	Un-known	Un-known	Un-known	Un-known	Un-known	Un-known	Un-known	Alive	2019
810	47	Un-known	Un-known	cENTRAL	3+4	III	32.94	Un-known	No	Un-known	Un-known	Un-known	Negative	Un-known	No	No	Un-known	Un-known	Un-known	Un-known	Un-known	Un-known	Un-known	Alive	2019
811	70	Un-known	Un-known	cENTRAL	3+3	I	100000	Un-known	Yes	Un-known	Un-known	Un-known	Unknown	Un-known	No	Yes	Un-known	Un-known	Un-known	Un-known	Un-known	Un-known	Un-known	Alive	2019
812	50	Yes	Un-known	cENTRAL	4+4	II	657.3	Un-known	Un-known	Un-known	Un-known	Un-known	Unknown	Un-known	No	No	Un-known	Yes	Un-known	Un-known	Un-known	Un-known	Un-known	Alive	2019
813	63	No	Un-known	wESTERN	5+4	IV	5940	Un-known	No	Un-known	Un-known	Un-known	Positive	Un-known	No	No	Un-known	Yes	Un-known	Un-known	Un-known	Un-known	Un-known	Alive	2019
814	59	No	Un-known	cENTRAL	5+5	Un-known	390	Un-known	No	Un-known	Un-known	Un-known	Negative	Un-known	No	No	Un-known	Yes	Un-known	Un-known	Un-known	Un-known	Un-known	Alive	2019
815	64	No	Un-known	cENTRAL	5+5	Un-known	18	Un-known	No	Un-known	Un-known	Un-known	Negative	Un-known	No	Yes	Un-known	Yes	Un-known	Un-known	Un-known	Un-known	Un-known	Alive	2019
816	66	Un-known	Un-known	cENTRAL	3+3	Un-known	35.57	Un-known	No	Un-known	Un-known	Un-known	Negative	Un-known	No	No	No	Yes	Un-known	Un-known	Un-known	Un-known	Un-known	Alive	2019
817	76	Un-known	Un-known	eASTERN	5+4	Un-known	2.7	Un-known	No	No	Un-known	Un-known	Negative	Un-known	No	No	Un-known	Yes	Un-known	Un-known	Un-known	Un-known	Un-known	Alive	2019
818	85	No	Un-known	cENTRAL	3+4	Un-known	100	Un-known	No	Un-known	Un-known	Un-known	Negative	Un-known	No	No	Un-known	No	Un-known	Un-known	Un-known	Un-known	Un-known	Alive	2019
819	73	Un-known	Un-known	eASTERN	3+3	Un-known	10	Un-known	No	Un-known	Un-known	Un-known	Negative	Un-known	No	No	Un-known	Un-known	Un-known	Un-known	Un-known	Un-known	Un-known	Alive	2019
820	55	No	Un-known	cENTRAL	4+5	Un-known	77	T2	No	No	Un-known	Un-known	Negative	Un-known	Yes	No	Un-known	Yes	Un-known	Un-known	Un-known	Un-known	Un-known	Alive	2019
821	63	No	Un-known	cENTRAL	3+3	I	14.54	Un-known	Un-known	Un-known	Un-known	Un-known	Positive	Un-known	No	Yes	Un-known	Un-known	Un-known	Un-known	Un-known	Un-known	Un-known	Alive	2019
822	79	No	Un-known	cENTRAL	3+3	Un-known	13.83	Un-known	No	Un-known	Un-known	Un-known	Unknown	Un-known	No	No	Un-known	Yes	Un-known	Un-known	Un-known	Un-known	Un-known	Alive	2019
823	54	No	Un-known	cENTRAL	5+5	IV	523.53	Un-known	Un-known	Yes	KIDNEY	KIDNEY	Positive	Un-known	Un-known	Un-known	Un-known	Un-known	Un-known	Un-known	Un-known	Un-known	Un-known	Alive	2019
824	72	No	Un-known	cENTRAL	4+3	III	135.61	T4	Yes	Un-known	Un-known	Un-known	Unknown	Un-known	No	No	Un-known	Yes	Un-known	Un-known	Un-known	Un-known	Un-known	Alive	2019
825	80	No	Un-known	cENTRAL	4+4	III	2300	Un-known	Un-known	Un-known	Un-known	Un-known	Negative	Un-known	No	No	Un-known	Yes	Un-known	Un-known	Un-known	Un-known	Un-known	Alive	2019
826	70	No	Un-known	cENTRAL	4+4	IV	100000	Un-known	Un-known	Yes	LUNG	LUNG	Negative	Un-known	No	Yes	Un-known	Yes	Un-known	Un-known	Un-known	Un-known	Un-known	Dead	2019
827	80	No	Un-known	cENTRAL	4+4	Un-known	64053	Un-known	No	Un-known	Un-known	Un-known	Negative	Un-known	No	No	Un-known	Yes	Un-known	Un-known	Un-known	Un-known	Un-known	Alive	2019
828	59	Un-known	Un-known	cENTRAL	5+4	Un-known	100	Un-known	No	Un-known	Un-known	Un-known	Unknown	Un-known	No	No	Un-known	Yes	Un-known	Un-known	Un-known	Un-known	Un-known	Alive	2019
829	68	No	Un-known	nORTHERN	4+3	Un-known	2.2	Un-known	No	Un-known	Un-known	Un-known	Negative	Un-known	No	No	Un-known	Yes	Un-known	Un-known	Un-known	Un-known	Un-known	Alive	2019
830	70	No	Un-known	wESTERN	5+4	Un-known	72.7	Un-known	No	Un-known	Un-known	Un-known	Negative	Un-known	No	No	Un-known	Un-known	Un-known	Un-known	Un-known	Un-known	Un-known	Alive	2019
831	60	Un-known	Un-known	eASTERN	3+4	Un-known	3369	Un-known	Un-known	Un-known	Un-known	Un-known	Negative	Un-known	No	No	Un-known	Yes	Un-known	Un-known	Un-known	Un-known	Un-known	Alive	2019
832	75	No	Un-known	cENTRAL	4+4	Un-known	2000	Un-known	Un-known	Yes	BONE MARROW	BONE MARROW	Unknown	Un-known	No	No	Un-known	Yes	Un-known	Un-known	Un-known	Un-known	Un-known	Dead	2019
833	65	Un-known	Un-known	wESTERN	3+4	Un-known	12.36	Un-known	Un-known	Un-known	Un-known	Un-known	Negative	Un-known	Un-known	Un-known	Un-known	Yes	Un-known	Un-known	Un-known	Un-known	Un-known	Alive	2019
834	82	No	Un-known	cENTRAL	4+4	Un-known	233.37	Un-known	Un-known	Un-known	Un-known	Un-known	Negative	Un-known	No	No	Un-known	Yes	Un-known	Un-known	Un-known	Un-known	Un-known	Alive	2019
835	53	Yes	Father	wESTERN	3+4	III	38.66	Un-known	Un-known	Un-known	Un-known	Un-known	Negative	Un-known	No	No	Un-known	Yes	Un-known	Un-known	Un-known	Un-known	Un-known	Alive	2019
836	81	Un-known	Un-known	cENTRAL	4+4	IV	24.73	Un-known	Un-known	Yes	SPINAL CORD	SPINAL CORD	Unknown	Un-known	No	No	Un-known	Yes	Un-known	Un-known	Un-known	Un-known	Un-known	Alive	2018
837	65	Un-known	Un-known	wESTERN	5+5	Un-known	19.8	T3	No	Un-known	Un-known	Un-known	Unknown	Un-known	No	No	Un-known	Yes	Un-known	Un-known	Un-known	Un-known	Un-known	Alive	2018
838	60	No	Un-known	eASTERN	4+4	IV	100	Un-known	No	Yes	LIVER	LIVER	Negative	Un-known	No	No	Un-known	Yes	Un-known	Un-known	Un-known	Un-known	Un-known	Alive	2018
839	63	No	Un-known	eASTERN	4+4	IV	12.85	Un-known	No	Yes	SPINE	SPINE	Unknown	Un-known	Yes	Un-known	Un-known	Yes	Un-known	Un-known	Un-known	Un-known	Un-known	Alive	2018
840	61	No	Un-known	wESTERN	4+3	IV	4.56	Un-known	No	Yes	BONE	BONE	Negative	Un-known	No	No	Un-known	Yes	Un-known	Un-known	Un-known	Un-known	Un-known	Alive	2018
841	62	No	Un-known	wESTERN	3+3	Un-known	0.55	Un-known	Un-known	Un-known	Un-known	Un-known	Negative	Un-known	No	No	Un-known	Yes	Un-known	Un-known	Un-known	Un-known	Un-known	Alive	2018
842	77	No	Un-known	cENTRAL	3+4	Un-known	100000	Un-known	No	Un-known	Un-known	Un-known	Unknown	Un-known	No	No	Un-known	Yes	Un-known	Un-known	Un-known	Un-known	Un-known	Alive	2018
843	68	No	Un-known	wESTERN	4+4	IV	187.7	Un-known	Yes	Yes	BONES	BONES	Unknown	Un-known	No	No	Un-known	Yes	Un-known	Un-known	Un-known	Un-known	Un-known	Alive	2018
844	89	No	Un-known	eASTERN	3+4	Un-known	100000	Un-known	Un-known	Un-known	Un-known	Un-known	Negative	Un-known	No	No	Un-known	Yes	Un-known	Un-known	Un-known	Un-known	Un-known	Alive	2018
845	71	Yes	Un-known	cENTRAL	5+5	Un-known	100	T3	Un-known	Un-known	Un-known	Un-known	Negative	Un-known	No	No	Un-known	Yes	Un-known	Un-known	Un-known	Un-known	Un-known	Alive	2018
846	63	No	Un-known	cENTRAL	4+4	IV	75.7	T4	Yes	Yes	BONE	BONE	Negative	Un-known	No	Yes	Un-known	Yes	Un-known	Un-known	Un-known	Un-known	Un-known	Alive	2018
847	79	No	Un-known	cENTRAL	3+4	IV	119.6	T4	Un-known	Yes	BONE	BONE	Unknown	Un-known	No	Yes	Un-known	Yes	Un-known	Un-known	Un-known	Un-known	Un-known	Alive	2018
848	72	No	Un-known	wESTERN	5+5	Un-known	100	Un-known	Un-known	Un-known	Un-known	Un-known	Negative	Un-known	No	No	Un-known	Yes	Un-known	Un-known	Un-known	Un-known	Un-known	Alive	2018
849	65	No	Un-known	cENTRAL	4+5	Un-known	50	Un-known	No	Un-known	Un-known	Un-known	Unknown	Un-known	No	No	Un-known	Yes	Un-known	Un-known	Un-known	Un-known	Un-known	Alive	2018
850	67	Un-known	Un-known	cENTRAL	4+4	IV	7.09	Un-known	Un-known	Yes	SPINE	SPINE	Negative	Un-known	No	No	Un-known	Yes	Un-known	Un-known	Un-known	Un-known	Un-known	Alive	2018
851	83	No	Un-known	eASTERN	4+4	IV	599.1	Un-known	Un-known	Yes	BONE	BONE	Unknown	Un-known	No	No	Un-known	Yes	Un-known	Un-known	Un-known	Un-known	Un-known	Alive	2018
852	74	No	Un-known	cENTRAL	5+4	IV	60.49	Un-known	No	Yes	KIDNEY	KIDNEY	Unknown	Un-known	No	No	Un-known	Yes	Un-known	Yes	Un-known	Un-known	Un-known	Alive	2018
853	74	No	Un-known	wESTERN	5+5	IV	659.78	Un-known	Un-known	Yes	SPINE	SPINE	Unknown	Un-known	No	No	Un-known	Yes	Un-known	Un-known	Un-known	Un-known	Un-known	Alive	2018
854	70	No	Un-known	nORTHERN	3+3	Un-known	157	Un-known	Un-known	Un-known	Un-known	Un-known	Unknown	Un-known	No	Yes	Un-known	Yes	Un-known	Un-known	Un-known	Un-known	Un-known	Alive	2018
855	73	Un-known	Un-known	cENTRAL	Un-known	IV	100	Un-known	No	Un-known	Un-known	Un-known	Negative	Un-known	No	Yes	Un-known	Yes	Un-known	Un-known	Un-known	Un-known	Un-known	Alive	2018
856	72	No	Un-known	cENTRAL	4+4	IV	1450	T3	No	Yes	SPINE	SPINE	Negative	Un-known	No	No	Un-known	Yes	Un-known	Un-known	Un-known	Un-known	Un-known	Alive	2018
857	63	Yes	Un-known	eASTERN	Un-known	Un-known	3.42	Un-known	No	Un-known	Un-known	Un-known	Negative	Un-known	No	No	Un-known	Yes	Un-known	Un-known	Un-known	Un-known	Un-known	Alive	2018
858	59	Un-known	Un-known	eASTERN	Un-known	IV	100	Un-known	Yes	Yes	SPINAL CORD	SPINAL CORD	Negative	Un-known	No	Yes	Un-known	Yes	Yes	Un-known	Un-known	Un-known	Un-known	Alive	2017
859	90	Un-known	Un-known	eASTERN	Un-known	Un-known	28.14	Un-known	No	Un-known	Un-known	Un-known	Unknown	Un-known	Un-known	Un-known	Un-known	Yes	Yes	Un-known	Un-known	Un-known	Un-known	Alive	2017
860	72	No	Un-known	nORTHERN	3+4	Un-known	57.31	Un-known	No	Un-known	Un-known	Un-known	Negative	Un-known	No	No	Un-known	Yes	Un-known	Un-known	Un-known	Un-known	Un-known	Alive	2019
861	65	No	Un-known	nORTHERN	4+4	IV	100000	Un-known	Un-known	Un-known	Un-known	Un-known	Negative	Un-known	No	Yes	Un-known	Yes	Un-known	Un-known	Un-known	Un-known	Un-known	Alive	2019
862	73	No	Un-known	cENTRAL	3+3	I	50	Un-known	Un-known	Un-known	Un-known	Un-known	Negative	Un-known	No	No	Un-known	Yes	Un-known	Un-known	Un-known	Un-known	Un-known	Alive	2019
863	78	No	Un-known	cENTRAL	4+4	Un-known	370.8	Un-known	No	Un-known	Un-known	Un-known	Negative	Un-known	No	No	Un-known	Yes	Un-known	Un-known	Un-known	Un-known	Un-known	Alive	2019
864	70	Un-known	Un-known	cENTRAL	3+3	IV	268.9	Un-known	Un-known	Yes	SPINE	SPINE	Negative	Un-known	No	No	Un-known	Yes	Un-known	Un-known	Un-known	Un-known	Un-known	Alive	2019
865	63	Un-known	Un-known	cENTRAL	5+4	IV	259.5	Un-known	No	Yes	BONES	BONES	Unknown	Un-known	Un-known	Un-known	Un-known	Yes	Un-known	Un-known	Un-known	Un-known	Un-known	Alive	2018
866	61	Un-known	Un-known	wESTERN	Un-known	Un-known	632.69	Un-known	Un-known	Un-known	Un-known	Un-known	Unknown	Un-known	No	No	Un-known	Yes	Un-known	Un-known	Un-known	Un-known	Un-known	Alive	2018
867	73	Un-known	Un-known	nORTHERN	4+4	IV	136.8	Un-known	Un-known	Un-known	Un-known	Un-known	Unknown	Un-known	No	No	Un-known	Yes	Un-known	Un-known	Un-known	Un-known	Un-known	Alive	2018
868	68	No	Un-known	eASTERN	4+4	Un-known	122.2	T3	Un-known	Un-known	Un-known	Un-known	Negative	Un-known	No	No	Un-known	Yes	Un-known	Un-known	Un-known	Un-known	Un-known	Alive	2016
869	75	Un-known	Un-known	eASTERN	5+4	Un-known	9.34	Un-known	No	No	Un-known	Un-known	Positive	Un-known	No	No	Un-known	Yes	Un-known	Un-known	Un-known	Un-known	Un-known	Alive	2017
870	70	No	Un-known	wESTERN	Un-known	Un-known	0.06	Un-known	Yes	Yes	SPINAL CORD	SPINAL CORD	Negative	Un-known	Un-known	Un-known	Un-known	Yes	Un-known	Un-known	Un-known	Un-known	Un-known	Alive	2017
871	66	Un-known	Un-known	cENTRAL	3+3	Un-known	10.68	Un-known	No	Un-known	Un-known	Un-known	Negative	Un-known	No	No	Un-known	Yes	Un-known	Un-known	Un-known	Un-known	Un-known	Alive	2019
872	67	No	Un-known	eASTERN	4+4	III	346	Un-known	Un-known	Un-known	Un-known	Un-known	Negative	Un-known	Un-known	Un-known	Un-known	Yes	Un-known	Un-known	Un-known	Un-known	Un-known	Alive	2017
873	78	No	Un-known	cENTRAL	4+4	Un-known	221.8	T3	Un-known	Un-known	Un-known	Un-known	Unknown	Un-known	Un-known	Un-known	Un-known	Yes	Un-known	Un-known	Un-known	Un-known	Un-known	Alive	2017
874	89	Yes	Un-known	wESTERN	3+3	I	43.37	Un-known	Un-known	Un-known	Un-known	Un-known	Unknown	Un-known	No	No	No	No	No	No	Un-known	Un-known	Un-known	Alive	2018

## Sheet: Treatment options
Study ID	Surgery	Chemotherapy	Radiotherapy	Hormonaltherapy	Palliative Care	Year of Presentation
1	No	No	No	Yes		2015
2	No	Yes	No	No		2015
3	Yes	No	No	Yes		2015
4	No	No	No	No	Palliative Care	2015
5	No	No	Yes	Yes	Palliative Care	2015
6	No	Yes	No	No		2015
7	Unknown	Unknown	Unknown	Unknown		2015
8	No	No	No	Yes		2015
9	No	No	Yes	Yes		2015
10	No	No	No	Yes		2015
11	No	Yes	No	No		2015
12	No	No	No	No	Palliative Care	2015
13	No	Yes	No	Yes	Palliative Care	2015
14	No	Yes	No	No	Palliative Care	2015
15	No	Yes	No	No		2015
16	No	No	Yes	No		2015
17	No	Yes	Yes	No		2015
18	Unknown	Unknown	Unknown	Invalid code.		2015
19	No	No	No	Yes	Palliative Care	2015
20	Yes	No	Yes	Unknown		2015
21	Invalid code.	No	Yes	Invalid code.		2015
22	No	Yes	No	Yes	Palliative Care	2015
23	No	No	No	No		2015
24	No	No	No	Yes		2015
25	Yes	Yes	Yes	No		2015
26	Yes	No	No	Yes	Palliative Care	2015
27	No	No	Yes	No		2015
28	No	No	No	Yes		2015
29	No	No	No	No		2015
30	No	No	No	No		2015
31	No	No	Yes	No	Palliative Care	2015
32	No	No	Yes	No	Palliative Care	2015
33	No	No	No	No		2015
34	No	No	No	Invalid code.		2015
35	Yes	No	No	Yes		2015
36	No	No	No	Yes		2015
37	No	No	No	Yes	Palliative Care	2015
38	No	No	No	No		2015
39	No	No	No	Yes		2015
40	Unknown	Unknown	Unknown	Unknown		2015
41	No	No	No	No		2015
42	Invalid code.	No	No	Invalid code.		2015
43	No	Yes	No	Yes		2015
44	No	No	No	Yes		2015
45	No	No	No	No		2015
46	Unknown	Unknown	Unknown	Unknown		2015
47	No	No	Yes	Yes		2015
48	Yes	No	No	No		2015
49	No	Yes	No	No		2015
50	Yes	No	No	No		2015
51	No	No	No	Yes	Palliative Care	2015
52	Yes	No	No	Yes		2015
53	No	No	No	Yes		2015
54	No	No	No	Yes		2015
55	No	No	Yes	Yes	Palliative Care	2015
56	No	No	No	Yes		2015
57	No	No	No	Yes		2015
58	No	No	No	No		2015
59	No	No	No	No		2015
60	Invalid code.	Yes	No	Invalid code.	Palliative Care	2015
61	No	No	No	Yes	Palliative Care	2015
62	No	No	No	No		2015
63	No	Yes	No	No		2015
64	No	No	Yes	No		2015
65	No	No	No	Yes		2015
66	No	Yes	No	No		2015
67	No	No	No	Yes	Palliative Care	2015
68	Unknown	Unknown	Yes	Unknown		2015
69	No	No	No	Yes		2015
70	No	No	No	Yes		2015
71	No	Yes	No	No		2015
72	No	No	No	Yes		2015
73	No	No	Yes	Unknown		2015
74	Invalid code.	Yes	No	Invalid code.		2015
75	No	No	No	No	Palliative Care	2015
76	No	No	No	Yes		2015
77	No	No	No	No		2015
78	No	No	Yes	Yes		2015
79	Yes	Yes	Unknown	Unknown	Palliative Care	2015
80	Unknown	Unknown	Unknown	Unknown		2015
81	No	Yes	No	No		2015
82	No	No	No	No		2015
83	No	Yes	No	No		2015
84	No	No	No	Yes		2015
85	Yes	No	No	Yes		2015
86	No	Yes	Yes	No		2015
87	No	No	No	Yes		2015
88	No	Yes	No	No		2015
89	No	No	No	Yes		2015
90	No	No	No	Yes		2015
91	No	Yes	Yes	No		2015
92	No	Yes	No	Yes		2015
93	No	Yes	No	Yes		2015
94	Yes	Yes	No	Yes		2015
95	No	Yes	No	No		2015
96	No	Yes	No	Yes		2015
97	No	No	Yes	Yes		2015
98	No	Yes	No	No		2015
99	No	No	No	Yes		2015
100	Invalid code.	No	No	Invalid code.		2015
101	No	No	No	Yes	Palliative Care	2015
102	No	No	No	Yes		2015
103	No	No	No	Yes		2015
104	Yes	Yes	No	Unknown		2015
105	No	No	No	No		2015
106	Yes	Yes	Yes	No	Palliative Care	2015
107	No	No	No	No		2015
108	No	Yes	No	Yes		2015
109	No	Yes	No	No	Palliative Care	2015
110	Invalid code.	Yes	No	Invalid code.		2015
111	No	No	No	No		2015
112	No	No	No	Yes		2015
113	No	No	No	Yes		2015
114	No	No	No	No		2015
115	No	No	No	No	Palliative Care	2015
116	No	No	Yes	No		2016
117	No	No	Yes	Yes		2016
118	No	No	Yes	Yes		2016
119	No	Yes	Yes	Invalid code.	Palliative Care	2016
120	No	No	Yes	Yes		2016
121	No	No	Yes	Yes		2016
122	No	No	No	Yes		2016
123	Unknown	Yes	Unknown	Yes		2016
124	No	No	No	Yes		2016
125	No	Yes	No	No		2016
126	No	No	No	Yes		2016
127	No	Yes	Yes	No		2016
128	No	Yes	Unknown	Yes	Palliative Care	2016
129	No	No	No	Yes	Palliative Care	2016
130	No	No	No	No		2016
131	Unknown	No	No	Yes		2016
132	No	No	Yes	No	Palliative Care	2016
133	No	No	No	Yes		2016
134	No	No	No	No		2016
135	Yes	Yes	No	Yes		2016
136	No	No	No	Yes		2016
137	No	No	No	Yes		2016
138	No	No	No	Yes		2016
139	No	No	No	Yes		2016
140	No	No	No	No		2016
141	No	Yes	No	No		2016
142	No	No	No	Yes		2016
143	No	No	No	Yes		2016
144	No	Yes	No	Yes		2016
145	No	No	No	No	Palliative Care	2016
146	Yes	Yes	No	Unknown		2016
147	No	Yes	No	Yes		2016
148	No	No	No	No		2016
149	No	Yes	No	No		2016
150	No	No	No	Yes		2016
151	No	No	No	Yes		2016
152	No	No	No	No		2016
153	Yes	Yes	No	No		2016
154	No	No	No	No		2016
155	No	No	No	No		2016
156	No	No	No	Yes		2016
157	Yes	No	Yes	No	Palliative Care	2016
158	No	No	No	Yes		2016
159	No	Yes	No	No		2016
160	No	No	No	Yes	Palliative Care	2016
161	No	No	No	No		2016
162	No	No	No	Yes		2016
163	No	No	No	Yes		2016
164	No	No	No	No		2016
165	No	No	No	Yes		2016
166	No	Yes	Yes	No		2016
167	Yes	Yes	Invalid code.	No		2016
168	No	No	Yes	Yes	Palliative Care	2016
169	No	No	No	No	Palliative Care	2016
170	No	Yes	No	No		2016
171	No	No	No	Yes	Palliative Care	2016
172	No	No	No	Yes	Palliative Care	2016
173	No	No	No	No		2016
174	No	No	No	Yes		2016
175	No	Yes	No	No		2016
176	No	No	No	Yes		2016
177	No	Yes	No	No		2016
178	No	No	No	Yes		2016
179	No	No	No	Yes		2016
180	No	No	No	Yes		2016
181	No	No	Yes	No		2016
182	Unknown	No	No	No		2016
183	No	Yes	No	No		2016
184	No	Yes	Yes	No		2016
185	No	No	No	No		2016
186	No	Invalid code.	No	No		2016
187	No	No	No	No		2016
188	No	Yes	No	No		2016
189	No	No	No	Yes		2016
190	Yes	No	No	No		2016
191	No	Yes	No	Yes		2016
192	No	Yes	No	Yes		2016
193	No	No	No	No		2016
194	No	Yes	No	No		2016
195	No	Yes	Yes	No		2016
196	No	No	No	No		2016
197	No	No	No	Yes		2016
198	No	No	No	No	Palliative Care	2016
199	No	Yes	No	Yes	Palliative Care	2016
200	No	No	No	No		2016
201	No	No	No	No		2016
202	No	No	No	Yes		2016
203	No	No	No	Unknown		2016
204	No	Yes	No	Yes		2016
205	Invalid code.	No	Invalid code.	Invalid code.		2016
206	No	No	No	Yes		2016
207	No	Yes	No	No		2016
208	No	No	No	No		2016
209	No	Yes	No	No		2016
210	No	Yes	No	No		2016
211	No	No	No	No		2016
212	No	No	No	No		2016
213	No	No	No	No		2016
214	No	No	No	Yes		2016
215	Yes	Yes	No	Invalid code.		2016
216	No	No	No	Unknown		2016
217	No	Yes	Yes	No		2016
218	No	Yes	No	No		2016
219	No	No	No	Yes		2016
220	No	No	No	No		2016
221	No	Yes	No	No		2016
222	No	No	No	No		2016
223	No	Yes	Yes	No		2016
224	No	No	No	Yes		2016
225	No	No	No	Yes		2016
226	No	No	No	Yes		2016
227	No	Yes	No	No		2016
228	No	Yes	No	No		2016
229	No	No	No	No		2016
230	No	No	Yes	Yes		2016
231	No	No	No	Yes		2016
232	No	No	No	Yes		2016
233	No	No	Yes	No	Palliative Care	2016
234	No	Yes	No	Yes		2016
235	No	No	No	No		2016
236	No	Yes	Invalid code.	Invalid code.		2016
237	No	Yes	No	No		2016
238	Yes	Yes	No	No		2016
239	No	No	No	Yes		2016
240	No	Yes	No	No	Palliative Care	2016
241	No	No	No	No		2016
242	No	Yes	No	No		2016
243	No	No	No	Yes		2016
244	No	No	No	Yes		2016
245	No	No	No	Yes		2016
246	No	No	No	Unknown		2016
247	No	Yes	No	No		2016
248	Invalid code.	Invalid code.	Invalid code.	Invalid code.		2016
249	No	No	No	Yes		2016
250	No	No	No	Yes	Palliative Care	2016
251	No	No	No	Yes		2016
252	No	Yes	No	No		2016
253	No	No	No	Unknown		2016
254	Unknown	Yes	No	No		2016
255	No	Yes	No	No		2017
256	No	Yes	No	No		2017
257	No	Yes	No	No		2017
258	Invalid code.	Yes	Yes	Invalid code.		2017
259	No	Yes	No	No		2017
260	No	No	No	No		2017
261	No	Yes	Yes	No		2017
262	Yes	Yes	No	No		2017
263	No	No	No	No		2017
264	No	No	No	No		2017
265	No	Yes	No	Unknown		2017
266	No	Yes	No	Yes		2017
267	No	Yes	No	No		2017
268	Invalid code.	Invalid code.	Invalid code.	Invalid code.		2017
269	No	No	No	No		2017
270	No	No	No	No		2017
271	No	No	No	Yes		2017
272	Yes	No	No	Yes	Palliative Care	2017
273	Yes	Yes	No	No	Palliative Care	2017
274	No	Yes	No	Yes	Palliative Care	2017
275	Unknown	No	No	Yes		2017
276	No	No	No	Yes		2017
277	No	No	No	Yes		2017
278	No	Yes	No	Yes		2017
279	No	No	No	No		2017
280	No	Yes	No	No		2017
281	No	No	No	Yes		2017
282	No	Yes	Yes	Unknown		2017
283	Unknown	No	Yes	Yes		2017
284	No	No	No	Yes		2017
285	Yes	No	No	No		2017
286	No	Yes	No	Yes		2017
287	No	Yes	No	No		2017
288	Invalid code.	Yes	No	Invalid code.		2017
289	No	No	No	Yes		2017
290	No	No	No	Yes		2017
291	No	No	No	No	Palliative Care	2017
292	No	No	No	Yes		2017
293	Yes	No	No	Yes		2017
294	No	No	No	Unknown		2017
295	No	No	No	No		2017
296	No	No	No	No		2017
297	No	No	No	Yes		2017
298	No	No	No	No		2017
299	No	Yes	No	Yes		2017
300	Yes	No	No	No		2017
301	No	No	No	Yes		2017
302	Invalid code.	Invalid code.	Invalid code.	Invalid code.		2017
303	No	Yes	No	No		2017
304	Unknown	Yes	Unknown	Yes		2017
305	No	Yes	Yes	Unknown		2017
306	Unknown	Yes	Unknown	Unknown		2017
307	No	No	No	No		2017
308	No	No	No	No		2017
309	Invalid code.	Yes	No	Invalid code.		2017
310	No	No	No	No		2017
311	Yes	Yes	No	No		2017
312	No	Yes	No	No		2017
313	No	No	No	No		2017
314	No	No	No	Yes		2017
315	Unknown	No	No	Yes		2017
316	No	No	No	Unknown		2017
317	No	Yes	No	Yes	Palliative Care	2017
318	No	No	No	No		2017
319	No	No	No	Yes		2017
320	No	Yes	Yes	No		2017
321	No	No	Yes	Yes		2017
322	No	No	Yes	Yes	Palliative Care	2017
323	Unknown	Yes	Unknown	Unknown		2017
324	No	No	No	Yes		2017
325	No	No	No	No		2017
326	No	Yes	No	No		2017
327	No	No	No	No		2017
328	No	No	No	No		2017
329	No	Yes	No	Yes		2017
330	Unknown	Yes	Yes	Unknown		2017
331	No	No	No	Yes		2017
332	No	No	No	No		2017
333	No	No	No	No		2017
334	No	No	No	Unknown		2017
335	No	Yes	No	Yes		2017
336	No	Yes	No	Yes		2017
337	No	No	Unknown	Unknown		2017
338	No	Yes	Yes	Yes		2017
339	Invalid code.	Yes	No	Invalid code.		2017
340	No	Yes	No	No		2017
341	No	Yes	Yes	No	Palliative Care	2017
342	No	No	No	No		2017
343	No	No	No	No		2017
344	No	No	No	No		2017
345	No	Yes	No	No		2017
346	No	Yes	Yes	No		2017
347	No	No	No	Yes		2017
348	No	No	No	Yes		2017
349	No	No	No	No		2017
350	Yes	Yes	No	No		2017
351	Invalid code.	Yes	No	Invalid code.		2017
352	No	No	No	Yes		2017
353	No	No	No	Yes		2017
354	No	Yes	No	Yes		2017
355	Yes	Yes	Yes	No		2017
356	No	No	No	Yes		2017
357	Unknown	Unknown	Unknown	Unknown		2017
358	No	Yes	No	No		2017
359	No	Yes	Yes	Yes		2017
360	Yes	Yes	No	No		2017
361	Unknown	Yes	No	Unknown		2017
362	Unknown	Unknown	Yes	Yes		2017
363	Unknown	Yes	Unknown	Unknown		2017
364	Invalid code.	Yes	No	Invalid code.		2017
365	No	Yes	No	No		2017
366	No	Yes	No	Yes		2017
367	Yes	Yes	No	No	Palliative Care	2017
368	No	No	No	Yes		2017
369	No	Yes	No	Unknown		2017
370	Unknown	No	Unknown	Yes		2017
371	No	No	No	No		2017
372	Yes	Yes	No	No	Palliative Care	2017
373	No	No	No	Yes		2017
374	No	No	No	No		2017
375	No	Yes	No	Yes		2017
376	Yes	Yes	No	No		2017
377	No	No	No	Yes		2017
378	No	No	No	No	Palliative Care	2017
379	Unknown	Unknown	Unknown	Unknown		2017
380	Yes	Yes	No	No		2017
381	No	No	No	Yes		2017
382	Yes	Yes	Yes	No		2017
383	No	No	No	No		2017
384	No	Yes	No	No		2017
385	Yes	No	No	No		2017
386	No	No	No	Yes		2017
387	No	Yes	No	Yes		2017
388	No	No	No	Yes		2017
389	No	No	No	No		2017
390	No	No	Yes	Yes		2017
391	No	No	No	No		2017
392	No	No	No	Unknown		2017
393	No	No	No	Yes		2017
394	Unknown	No	No	Yes		2017
395	No	No	No	No		2017
396	No	No	No	No		2017
397	No	Yes	No	Yes		2017
398	No	No	No	Yes		2017
399	Yes	Yes	No	No		2017
400	No	No	No	Yes		2017
401	No	No	No	No		2017
402	No	No	No	Yes	Palliative Care	2017
403	No	No	No	Yes		2017
404	Yes	No	No	No		2017
405	Yes	No	No	No		2017
406	No	Yes	No	Yes		2017
407	No	Yes	Unknown	Yes		2017
408	Unknown	No	No	Yes		2017
409	No	No	No	Yes		2018
410	No	Yes	No	Yes		2018
411	No	No	No	Yes		2018
412	No	Yes	Yes	Yes	Palliative Care	2018
413	No	No	No	Yes		2018
414	No	Yes	No	No		2018
415	No	Yes	Yes	Yes		2018
416	Yes	Yes	No	Unknown		2018
417	Unknown	Yes	No	Yes		2018
418	No	Unknown	No	No		2018
419	No	No	No	Yes		2018
420	Invalid code.	Invalid code.	Invalid code.	Yes		2018
421	Yes	Yes	Invalid code.	Yes		2018
422	No	No	Yes	Yes		2018
423	Unknown	Yes	No	Unknown		2018
424	Yes	Yes	Invalid code.	Invalid code.		2018
425	No	Yes	Yes	Yes		2018
426	Unknown	No	Yes	No		2018
427	Unknown	Unknown	Yes	Unknown		2018
428	No	Yes	No	No		2018
429	No	No	Yes	Yes		2018
430	No	Yes	Yes	No		2018
431	No	Yes	Yes	Unknown		2018
432	Unknown	Yes	Unknown	Unknown		2018
433	Unknown	Unknown	Yes	Invalid code.		2018
434	Yes	No	Unknown	Unknown		2018
435	Unknown	Unknown	Unknown	Unknown		2018
436	Unknown	Yes	Unknown	Unknown		2018
437	No	No	Yes	No		2018
438	No	No	No	No		2018
439	No	No	No	No		2018
440	Unknown	Yes	Unknown	Unknown		2018
441	Invalid code.	Invalid code.	Invalid code.	Yes		2018
442	Unknown	No	Yes	Unknown		2018
443	No	No	No	No		2018
444	No	Yes	No	Yes		2018
445	Unknown	Yes	Unknown	Unknown		2018
446	No	Yes	No	Yes		2018
447	No	No	No	Yes		2018
448	No	Yes	No	Yes	Palliative Care	2018
449	No	No	No	Yes		2018
450	No	No	No	Yes		2018
451	No	No	Yes	Yes		2018
452	Invalid code.	No	Yes	Invalid code.		2018
453	No	No	Yes	No		2018
454	No	No	No	Yes		2018
455	No	No	No	Yes		2018
456	No	No	Yes	Yes		2018
457	No	No	No	No		2018
458	No	Yes	No	No		2018
459	No	Yes	No	No		2018
460	No	No	No	No		2018
461	No	No	Yes	Yes	Palliative Care	2018
462	No	Yes	No	No	Palliative Care	2018
463	No	Yes	No	No		2018
464	No	No	No	No		2018
465	No	No	Yes	Yes	Palliative Care	2018
466	Unknown	Yes	No	Unknown		2018
467	Yes	No	No	No		2018
468	No	Yes	Yes	Yes	Palliative Care	2018
469	No	No	No	Yes		2018
470	No	No	No	Yes		2018
471	No	No	Yes	No		2018
472	No	Yes	No	Yes		2018
473	Unknown	Yes	Unknown	Unknown		2018
474	Yes	No	No	Unknown		2018
475	No	Yes	No	Yes		2018
476	No	No	No	No		2018
477	Unknown	No	Unknown	Unknown		2018
478	No	Yes	No	No		2018
479	Yes	Yes	No	Yes		2018
480	No	No	No	No		2018
481	Yes	Yes	Yes	No		2018
482	Unknown	No	No	Yes		2018
483	No	Yes	No	No		2018
484	No	No	Yes	Yes		2018
485	No	Yes	No	No		2018
486	No	Yes	No	Unknown		2018
487	No	Yes	No	Yes		2018
488	Invalid code.	No	Yes	Yes		2018
489	Invalid code.	Yes	Yes	Invalid code.		2018
490	No	Yes	No	Unknown		2018
491	No	No	No	No		2018
492	No	No	No	No		2018
493	Yes	No	Invalid code.	Yes		2018
494	Invalid code.	Yes	Invalid code.	Yes		2018
495	Unknown	Unknown	No	No		2018
496	Invalid code.	Invalid code.	Invalid code.	Invalid code.		2018
497	No	No	No	Yes		2018
498	Invalid code.	Yes	Yes	Yes		2018
499	No	No	No	Yes		2018
500	No	No	No	No		2018
501	No	Yes	No	Unknown		2018
502	Unknown	Unknown	Unknown	Unknown		2018
503	Invalid code.	Invalid code.	Invalid code.	Invalid code.		2018
504	Unknown	Yes	Unknown	Yes		2018
505	Unknown	Unknown	Unknown	Unknown		2018
506	No	No	No	Yes		2018
507	No	No	No	Yes		2018
508	No	No	No	Yes		2018
509	No	No	No	Unknown		2018
510	Unknown	Yes	Unknown	Unknown		2018
511	No	No	No	No		2018
512	Yes	Unknown	Yes	Unknown		2018
513	No	Yes	Yes	No		2018
514	Unknown	Yes	Unknown	Yes		2018
515	No	Yes	No	Yes		2018
516	No	No	No	Yes		2018
517	Unknown	Yes	Yes	Yes		2018
518	No	No	No	No		2018
519	Invalid code.	Yes	Invalid code.	Yes		2018
520	No	No	No	Yes		2018
521	No	Yes	Unknown	Unknown		2018
522	Invalid code.	Yes	No	Invalid code.		2018
523	Yes	Yes	No	Unknown		2018
524	Unknown	Yes	No	Unknown		2018
525	No	No	No	Yes		2018
526	No	No	Yes	No	Palliative Care	2018
527	No	Yes	No	No		2018
528	Unknown	No	No	Yes		2018
529	No	Yes	No	No		2018
530	No	Yes	No	No		2018
531	No	Yes	No	No		2018
532	No	No	No	Yes		2018
533	No	No	No	Unknown		2018
534	No	Yes	Yes	Unknown		2018
535	No	No	No	No		2018
536	No	No	No	No		2018
537	No	No	No	No		2018
538	No	No	No	Unknown		2018
539	No	No	No	Yes		2018
540	No	No	No	Yes		2018
541	Unknown	Yes	Yes	Unknown		2018
542	No	No	Yes	Yes	Palliative Care	2018
543	No	No	No	Unknown		2018
544	Unknown	No	No	Yes		2018
545	No	No	No	Yes		2018
546	Unknown	Yes	Yes	Unknown		2018
547	Invalid code.	No	No	Yes		2018
548	No	Yes	Yes	No		2018
549	No	No	No	Yes		2018
550	No	Yes	No	Yes	Palliative Care	2018
551	No	No	No	Yes		2018
552	No	No	Yes	Yes		2018
553	Unknown	Yes	Yes	Yes		2018
554	No	Yes	No	Yes		2018
555	No	No	No	No		2018
556	No	No	No	No		2018
557	No	No	Unknown	Unknown		2018
558	Yes	Yes	Yes	No		2018
559	No	Yes	No	No		2018
560	No	No	No	Yes		2018
561	No	Yes	No	No		2018
562	No	No	No	Yes		2018
563	No	Yes	No	No	Palliative Care	2018
564	No	No	No	No		2018
565	No	No	No	Yes		2018
566	Unknown	Unknown	Unknown	Yes		2018
567	No	Yes	No	Yes		2018
568	Unknown	Yes	No	No		2018
569	No	No	No	Yes		2018
570	No	Yes	Yes	No		2018
571	No	No	Yes	Yes		2018
572	No	Yes	No	Unknown		2018
573	No	No	No	Yes		2018
574	Unknown	Yes	No	Unknown		2018
575	No	No	No	Yes		2018
576	Unknown	Unknown	Unknown	Unknown		2018
577	Yes	Yes	No	No		2018
578	No	No	No	Yes		2018
579	Invalid code.	Yes	Unknown	Invalid code.		2018
580	No	Yes	No	Yes		2018
581	Unknown	Unknown	Unknown	Unknown		2018
582	No	No	No	Yes		2018
583	No	Yes	No	No		2018
584	No	No	No	No		2018
585	No	Unknown	Unknown	Unknown		2018
586	No	Yes	No	Yes		2018
587	No	Yes	No	No		2018
588	No	No	No	Unknown		2018
589	Unknown	No	Yes	No		2018
590	No	No	No	Yes		2018
591	Unknown	Yes	No	Yes		2018
592	No	No	No	Yes		2018
593	No	No	Yes	Unknown		2018
594	Unknown	Yes	Yes	Unknown		2018
595	No	Yes	No	Yes		2018
596	Invalid code.	Yes	Invalid code.	Invalid code.		2018
597	No	Yes	No	Unknown		2018
598	No	Yes	No	No		2018
599	No	Yes	No	Yes		2018
600	No	Yes	Yes	Yes		2018
601	No	No	Yes	Yes	Palliative Care	2018
602	No	No	No	Yes		2018
603	No	No	No	Yes		2018
604	No	No	Yes	Unknown		2018
605	No	No	Yes	Yes	Palliative Care	2018
606	Invalid code.	No	Yes	Invalid code.		2018
607	No	No	No	No		2018
608	No	No	No	No		2018
609	No	Yes	No	No		2018
610	No	Yes	No	Unknown		2018
611	No	Yes	No	No		2018
612	Unknown	Yes	Unknown	Unknown		2018
613	No	No	No	Yes	Palliative Care	2019
614	No	No	No	Yes		2019
615	No	No	Unknown	Unknown		2019
616	Invalid code.	No	No	Invalid code.		2019
617	No	No	No	No		2019
618	No	Yes	No	No		2019
619	No	Yes	No	No		2019
620	No	No	No	No		2019
621	No	No	No	Yes		2019
622	No	Yes	No	Yes		2019
623	Unknown	Yes	Yes	Unknown		2019
624	No	No	No	No		2019
625	No	No	No	Yes		2019
626	No	No	No	No		2019
627	No	No	No	No		2019
628	No	No	No	Yes		2019
629	No	No	No	No		2019
630	No	No	No	No		2019
631	No	Yes	No	No		2019
632	No	Yes	No	No		2019
633	No	No	No	Yes		2019
634	Yes	Yes	No	No		2019
635	No	Yes	Unknown	Unknown		2019
636	No	Yes	No	No		2019
637	No	No	No	Yes		2019
638	Invalid code.	Yes	No	Invalid code.		2019
639	No	Yes	No	No		2019
640	No	Yes	No	Unknown		2019
641	No	No	No	No	Palliative Care	2019
642	Yes	Yes	Yes	Unknown		2019
643	No	Yes	No	No		2019
644	No	Yes	No	No		2019
645	No	Yes	No	Yes		2019
646	No	Yes	Yes	No		2019
647	No	Yes	Yes	Yes		2019
648	No	Yes	Unknown	Unknown		2019
649	No	No	No	No		2019
650	Invalid code.	No	No	No		2019
651	No	Yes	No	No		2019
652	No	No	No	Yes	Palliative Care	2019
653	No	No	No	No		2019
654	No	No	No	Yes		2019
655	No	Yes	No	Unknown		2019
656	Yes	No	No	No	Palliative Care	2019
657	Invalid code.	Yes	No	Invalid code.		2019
658	No	No	No	No		2019
659	No	No	No	No		2019
660	Invalid code.	No	No	Invalid code.		2019
661	Unknown	Unknown	Unknown	Unknown		2019
662	No	No	No	Unknown		2019
663	No	No	Unknown	Unknown		2019
664	Yes	No	No	Yes		2019
665	Yes	Yes	Yes	Unknown		2019
666	No	No	No	Yes		2019
667	No	Yes	No	No		2019
668	Unknown	Yes	Yes	Unknown		2019
669	No	Yes	No	No		2019
670	No	Yes	Unknown	Unknown		2019
671	No	No	No	No		2019
672	No	Yes	No	No		2019
673	No	No	No	No		2019
674	No	Yes	No	Yes		2019
675	No	No	No	Yes		2019
676	No	Yes	No	No		2019
677	Yes	Yes	No	No		2019
678	No	Yes	No	No		2019
679	No	Yes	No	Yes		2019
680	No	No	Yes	No		2019
681	Yes	Yes	Yes	No		2019
682	No	No	No	No		2019
683	Yes	Yes	No	No		2019
684	No	Yes	No	No		2019
685	Invalid code.	Yes	No	Invalid code.		2019
686	No	Yes	No	No		2019
687	No	No	No	No		2019
688	Invalid code.	Yes	Yes	Yes		2019
689	No	No	No	Yes		2019
690	No	No	No	No		2019
691	Yes	Yes	No	No		2019
692	No	Yes	No	No		2019
693	No	Yes	No	No		2019
694	Unknown	Unknown	Unknown	Unknown		2019
695	No	Yes	No	No		2019
696	No	Yes	No	No		2019
697	No	Yes	No	No		2019
698	No	No	No	No		2019
699	No	No	No	Yes		2019
700	No	Yes	No	Yes		2019
701	No	Yes	Yes	Unknown		2019
702	No	Yes	No	No		2019
703	No	Yes	No	Invalid code.		2019
704	Yes	Yes	No	No		2019
705	No	Yes	Yes	No	Palliative Care	2019
706	Unknown	Unknown	Unknown	Unknown		2019
707	No	Yes	No	Yes		2019
708	No	No	No	No		2019
709	No	No	No	Yes		2019
710	Unknown	Unknown	Unknown	Unknown		2019
711	No	Yes	No	No		2019
712	No	Yes	No	No		2019
713	Invalid code.	Invalid code.	Invalid code.	Invalid code.		2019
714	No	Yes	No	No		2019
715	No	Yes	Yes	Yes		2019
716	Unknown	Yes	Unknown	Yes		2019
717	No	Yes	No	No	Palliative Care	2019
718	No	Yes	No	Yes		2019
719	No	No	No	Yes		2019
720	No	No	Unknown	Yes		2019
721	No	Yes	No	Yes		2019
722	No	Yes	Yes	No		2019
723	Yes	Yes	No	No		2019
724	Invalid code.	Yes	Yes	Yes		2019
725	No	Yes	No	No		2019
726	No	No	No	No		2019
727	Invalid code.	Yes	No	Invalid code.		2019
728	No	No	No	No		2019
729	Unknown	No	No	Yes		2019
730	Unknown	Yes	Unknown	No		2019
731	No	Yes	Unknown	Unknown		2019
732	No	Yes	No	No		2019
733	No	No	No	No		2019
734	No	Yes	No	No		2019
735	No	Yes	No	No		2019
736	No	No	No	Yes		2019
737	No	Yes	No	Yes		2019
738	Unknown	Unknown	Unknown	Unknown		2019
739	Invalid code.	Yes	No	Invalid code.		2019
740	No	No	No	No		2019
741	No	No	Yes	Yes		2019
742	No	Yes	No	No		2019
743	No	Yes	No	No		2019
744	No	No	No	No		2019
745	Yes	No	No	Yes		2019
746	No	Yes	Yes	Yes	Palliative Care	2019
747	No	Yes	No	No		2019
748	No	Yes	Unknown	Unknown		2019
749	No	No	No	Yes		2019
750	No	Yes	No	No		2019
751	No	Yes	No	No		2019
752	Unknown	Yes	Yes	Yes		2019
753	Invalid code.	Yes	No	Invalid code.		2019
754	No	Yes	No	Yes	Palliative Care	2019
755	No	Yes	No	Yes		2019
756	No	Yes	No	No		2019
757	No	Yes	No	No		2019
758	Unknown	Yes	No	Unknown		2019
759	Yes	Yes	No	No		2019
760	No	No	No	Yes		2019
761	No	No	No	Yes		2019
762	Unknown	Unknown	Unknown	Unknown		2019
763	Unknown	Unknown	Unknown	No		2019
764	No	Yes	No	Yes		2019
765	No	No	No	No		2019
766	No	Yes	No	Yes		2019
767	No	Yes	No	Yes	Palliative Care	2019
768	No	Yes	No	No		2019
769	Invalid code.	Yes	No	Invalid code.		2019
770	Invalid code.	Invalid code.	Invalid code.	Invalid code.		2019
771	No	Yes	No	No		2019
772	No	Yes	No	No		2019
773	No	No	No	No		2019
774	No	No	No	Yes		2019
775	No	No	No	No		2019
776	No	Yes	No	Yes	Palliative Care	2019
777	No	No	No	No		2019
778	No	No	No	Yes		2019
779	No	Yes	No	No		2019
780	No	No	No	No		2019
781	No	No	No	No		2019
782	Yes	Yes	No	No		2019
783	No	Yes	No	No		2019
784	No	Yes	No	No		2019
785	No	Yes	No	Yes		2019
786	No	No	No	No	Palliative Care	2019
787	No	No	No	No		2019
788	No	Yes	No	Yes		2019
789	Invalid code.	Yes	No	Invalid code.		2019
790	No	No	No	No		2019
791	Unknown	Yes	Unknown	Unknown		2019
792	No	No	Yes	No		2019
793	No	No	No	No		2019
794	No	No	No	Yes		2019
795	No	Yes	No	Yes		2019
796	Invalid code.	No	No	Invalid code.		2019
797	No	Yes	No	No	Palliative Care	2019
798	No	No	No	Yes		2019
799	Yes	Yes	Yes	Yes		2019
800	No	Yes	No	Unknown		2019
801	No	No	No	Yes		2019
802	Invalid code.	No	No	Invalid code.		2019
803	No	Yes	No	No		2019
804	No	No	No	No		2019
805	Yes	Yes	No	No	Palliative Care	2019
806	Invalid code.	No	No	Invalid code.		2019
807	No	Yes	Yes	Unknown		2019
808	Yes	Yes	Yes	No		2019
809	No	Yes	No	Unknown		2019
810	No	Yes	No	Yes		2019
811	No	Yes	No	Yes		2019
812	No	Yes	No	No		2019
813	Unknown	Yes	Unknown	Yes		2019
814	Invalid code.	Yes	No	Invalid code.		2019
815	No	No	No	No	Palliative Care	2019
816	No	No	No	No		2019
817	No	No	No	No		2019
818	No	No	No	Yes		2019
819	No	No	No	No		2019
820	No	Yes	Yes	Yes	Palliative Care	2019
821	No	Yes	No	Unknown		2019
822	No	Yes	No	Unknown		2019
823	Yes	Yes	No	No		2019
824	Unknown	Unknown	Unknown	Unknown		2019
825	No	Yes	No	No		2019
826	Invalid code.	Invalid code.	Invalid code.	Invalid code.		2019
827	No	No	No	Yes	Palliative Care	2019
828	No	No	No	No		2019
829	No	Yes	No	No		2019
830	No	No	No	Yes		2019
831	No	Yes	No	Yes	Palliative Care	2019
832	No	No	No	No	Palliative Care	2019
833	No	Yes	No	No	Palliative Care	2019
834	No	Invalid code.	No	Invalid code.		2019
835	Yes	Yes	No	No		2019
836	No	No	No	No	Palliative Care	2019
837	Unknown	Yes	Unknown	Unknown		2019
838	No	Yes	No	No		2019
839	No	No	No	No		2019
840	No	Yes	No	No		2019
841	Yes	Yes	No	No		2019
842	No	Yes	No	No	Palliative Care	2019
843	No	Yes	No	No		2019
844	Yes	No	No	Yes		2019
845	No	No	No	No		2019
846	Yes	Yes	No	Yes		2019
847	No	No	No	Yes		2019
848	No	Yes	No	No		2019
849	No	No	No	No		2019
850	No	Yes	No	No	Palliative Care	2019
851	No	Yes	No	No		2019
852	No	Yes	Yes	Yes		2019
853	No	Yes	Unknown	Unknown		2019
854	Yes	Yes	No	No		2019
855	Invalid code.	Yes	Yes	Yes		2019
856	No	No	No	No		2019
857	No	Yes	No	Yes		2019
858	Invalid code.	Yes	No	Invalid code.		2019
859	No	No	No	No		2019
860	No	No	No	Yes		2019
861	No	No	Unknown	Unknown		2019
862	No	Yes	No	Yes		2019
863	Yes	Yes	No	No		2019
864	No	Yes	No	No		2019
865	No	No	No	No		2019
866	No	No	No	No		2019
867	No	No	Yes	Yes		2019
868	No	Yes	No	No		2019
869	No	Yes	No	No		2019
870	No	No	No	Yes		2019
871	No	Yes	Unknown	Unknown		2019
872	No	Yes	No	Yes		2019
873	No	No	No	No		2019
874	Yes	Yes	No	No		2019
